# Supplementary material for: POMBOX: A Fission Yeast Cloning Toolkit for Molecular and Synthetic Biology
Source: ACS Synth Biol. 2023 Nov 22;13(2):558–67. doi: 10.1021/acssynbio.3c00529 (PMC10877588; doi:10.1021/acssynbio.3c00529)
Supplement: Supplementary file 1 — sb3c00529_si_001.zip [file sb3c00529_si_001.zip]

Archive with 132 entries (132 files):
- pPOM_plasmids/pPOM001_P1_ConL6.gb
- pPOM_plasmids/pPOM002_P1_ConL7.gb
- pPOM_plasmids/pPOM003_P1_ConL8.gb
- pPOM_plasmids/pPOM004_P1_ConL9.gb
- pPOM_plasmids/pPOM005_P1_ConL10.gb
- pPOM_plasmids/pPOM006_P1_ConL11.gb
- pPOM_plasmids/pPOM007_P5_ConR6.gb
- pPOM_plasmids/pPOM008_P5_ConR7.gb
- pPOM_plasmids/pPOM009_P5_ConR8.gb
- pPOM_plasmids/pPOM010_P5_ConR9.gb
- pPOM_plasmids/pPOM011_P5_ConR10.gb
- pPOM_plasmids/pPOM012_P5_ConR11.gb
- pPOM_plasmids/pPOM013_P2_pENO101.gb
- pPOM_plasmids/pPOM014_P2_pGPM1.gb
- pPOM_plasmids/pPOM015_P2_pADH1.gb
- pPOM_plasmids/pPOM016_P2_pRPL2501.gb
- pPOM_plasmids/pPOM017_P2_pTIF51.gb
- pPOM_plasmids/pPOM018_P2_pRPL701.gb
- pPOM_plasmids/pPOM019_P2_pRPL2102.gb
- pPOM_plasmids/pPOM020_P2_pTRS1.gb
- pPOM_plasmids/pPOM021_P2_pTUB1.gb
- pPOM_plasmids/pPOM022_P2_pRPS1002.gb
- pPOM_plasmids/pPOM023_P2_pAPL4.gb
- pPOM_plasmids/pPOM024_P2_pMPA1.gb
- pPOM_plasmids/pPOM025_P2_pTUP11.gb
- pPOM_plasmids/pPOM026_P2_pNMT1.gb
- pPOM_plasmids/pPOM027_P4_tSynthGuo.gb
- pPOM_plasmids/pPOM028_P4_tSynth3.gb
- pPOM_plasmids/pPOM029_P4_tSynth25.gb
- pPOM_plasmids/pPOM030_P4_tSynth27.gb
- pPOM_plasmids/pPOM031_P4_tSynth29.gb
- pPOM_plasmids/pPOM032_P4_tSynth30.gb
- pPOM_plasmids/pPOM033_P7_3''His5.gb
- pPOM_plasmids/pPOM034_P7_3''Lys3.gb
- pPOM_plasmids/pPOM035_P7_3''Ade6.gb
- pPOM_plasmids/pPOM036_P7_3''Ura4.gb
- pPOM_plasmids/pPOM037_P8_5'His5.gb
- pPOM_plasmids/pPOM038_P8_5'Lys3.gb
- pPOM_plasmids/pPOM039_P8_5'Ade6.gb
- pPOM_plasmids/pPOM040_P8_5'Ura4.gb
- pPOM_plasmids/pPOM041_P15678_SingleGeneBackbone.gb
- pPOM_plasmids/pPOM042_P15678_MultiGeneBackbone.gb
- TableS2/pTP0013_P3_AtPAL2.gb
- TableS2/pTP0014_P3_AaAMS1.gb
- TableS2/pTP0017_P3_CaMXMT1.gb
- TableS2/pTP0209_P2_A0A0E3NXY0.gb
- TableS2/pTP0210_P2_A0A5S9IQ85.gb
- TableS2/pTP0211_P2_A0A653G212.gb
- TableS2/pTP0214_P2_A0A8I0Q8N9.gb
- TableS2/pTP0215_P2_C4ZEM0.gb
- TableS2/pTP0216_P2_UPI41561.gb
- TableS2/pTP0217_P2_A0A8J2KXK4.gb
- TableS2/pTP0219_P2_A0A1G0GBF6.gb
- TableS2/pTP0220_P2_A0A8J2P3A2.gb
- TableS2/pTP0221_P2_F0ZD71.gb
- TableS2/pTP0222_P2_A0A1I7GSV9.gb
- TableS2/pTP0223_P2_A0A348B793.gb
- TableS4/pTP0024_P234_pADH1_mRuby2_TsynthGuo.gb
- TableS4/pTP0025_P234_pADH1_mRuby2_Tsynth3.gb
- TableS4/pTP0026_P234_pADH1_mRuby2_Tsynth25.gb
- TableS4/pTP0028_P234_pADH1_mRuby2_Tsynth27.gb
- TableS4/pTP0029_P234_pADH1_mRuby2_Tsynth29.gb
- TableS4/pTP0030_P234_pADH1_mRuby2_Tsynth30.gb
- TableS4/pTP0089_P234_pADH1_mRuby2_tENO1.gb
- TableS4/pTP0090_P234_pADH1_mRuby2_tSSA1.gb
- TableS4/pTP0091_P234_pADH1_mRuby2_tADH1.gb
- TableS4/pTP0092_P234_pADH1_mRuby2_tPGK1.gb
- TableS4/pTP0093_P234_pADH1_mRuby2_tENO2.gb
- TableS4/pTP0094_P234_pADH1_mRuby2_tTDH1.gb
- TableS4/pTP0133_P234_pADH1_mRuby2_tENO1.gb
- TableS4/pTP0134_P234_pTUB1_mRuby2_tENO1.gb
- TableS4/pTP0135_P234_pTIF51_mRuby2_tENO1.fa
- TableS4/pTP0135_P234_pTIF51_mRuby2_tENO1.gb
- TableS4/pTP0135_P234_pTIF51_mRuby2_tENO1.gbk
- TableS4/pTP0137_P234_pTDH1_mRuby2_tENO1.gb
- TableS4/pTP0138_P234_pENO101_mRuby2_tENO1.gb
- TableS4/pTP0139_P234_pGPM1_mRuby2_tENO1.gb
- TableS4/pTP0140_P234_pRPS1002_mRuby2_tENO1.gb
- TableS4/pTP0141_P234_pTRS1_mRuby2_tENO1.gb
- TableS4/pTP0142_P234_pRPL701_mRuby2_tENO1.gb
- TableS4/pTP0143_P234_pRPL2501_mRuby2_tENO1.gb
- TableS4/pTP0144_P234_pRPS002_mRuby2_tENO1.gb
- TableS4/pTP0145_P234_pSTT3_mRuby2_tENO1.gb
- TableS4/pTP0146_P234_pRPL2102_mRuby2_tENO1.gb
- TableS4/pTP0147_P234_pAPL4_mRuby2_tENO1.gb
- TableS4/pTP0149_P234_pTUP11_mRuby2_tENO1.gb
- TableS4/pTP0150_P234_pFMN1_mRuby2_tENO1.gb
- TableS4/pTP0151_P234_pMPA1_mRuby2_tENO1.gb
- TableS4/pTP0156_P234_pNMT1_mRuby2_tENO1.gb
- TableS4/pTP0159_P234_pNMT1_Venus_tENO1.gb
- TableS4/pTP0160_P234_pADH1_Venus_tENO1.gb
- TableS4/pTP0161_P234_pTUB1_Venus_tENO1.gb
- TableS4/pTP0162_P234_pTIF51_Venus_tENO1.gb
- TableS4/pTP0163_P234_pTDH1_Venus_tENO1.gb
- TableS4/pTP0164_P234_pGPM1_Venus_tENO1.gb
- TableS4/pTP0165_P234_pENO101_Venus_tENO1.gb
- TableS4/pTP0166_P234_pRPS1002_Venus_tENO1.gb
- TableS4/pTP0168_P234_pRPL2102_Venus_tENO1.gb
- TableS4/pTP0169_P234_pRPL701_Venus_tENO1.gb
- TableS4/pTP0170_P234_pRPS002_Venus_tENO1.gb
- TableS4/pTP0171_P234_pRPL2501_Venus_tENO1.gb
- TableS4/pTP0172_P234_pTRS1_Venus_tENO1.gb
- TableS4/pTP0173_P234_pSTT3_Venus_tENO1.gb
- TableS4/pTP0174_P234_pAPL4_Venus_tENO1.gb
- TableS4/pTP0175_P234_pTUP11_Venus_tENO1.gb
- TableS4/pTP0177_P234_pMPA1_Venus_tENO1.gb
- TableS4/pTP0206_P234_pADH1_AtPAL2_Teno1.gb
- TableS4/pTP0207_P234_pADH1_CaMXMT1_Teno1.gb
- TableS4/pTP0208_P234_pADH1_AaAMS1_Teno1.gb
- TableS4/pTP0265_Module1P_Multigene.gb
- TableS4/pTP0266_Module2_Multigene.gb
- TableS4/pTP0267_Module2P_Multigene.gb
- TableS4/pTP0269_Module3P_Multigene.gb
- TableS4/pTP0270_Module4_Multigene.gb
- TableS4/pTP0271_Module4P_Multigene.gb
- TableS4/pTP0273_Module5P_Multigene.gb
- TableS4/pTP0274_Module6_Multigene.gb
- TableS4/pTP0275_Module6P_Multigene.gb
- TableS4/pTP0277_Module7P_Multigene.gb
- TableS4/pTP0278_Module8_Multigene.gb
- TableS4/pTP0279_Module8P_Multigene.gb
- TableS4/pTP0281_Module9P_Multigene.gb
- TableS4/pTP0282_Module10_Multigene.gb
- TableS4/pTP0283_Module10P_Multigene.gb
- TableS4/pTP0285_Module11P_Multigene.gb
- TableS4/pTP0286_Module12_Multigene.gb
- TableS5/pTP0287_2TU_Modules_1_2.gb
- TableS5/pTP0288_4TU_Modules_1_2_3_4.gb
- TableS5/pTP0289_6TU_Modules_1_2_3_4_5_6.gb
- TableS5/pTP0290_8TU_Modules_1_2_3_4_5_6_7_8.gb
- TableS5/pTP0291_10TU_Modules_1_2_3_4_5_6_7_8_9_10.gb
- TableS5/pTP0292_12TU_Modules_1_2_3_4_5_6_7_8_9_10_11_12.gb
