# Supplementary material for: POMBOX: A Fission Yeast Cloning Toolkit for Molecular and Synthetic Biology
Source: ACS Synth Biol. 2023 Nov 22;13(2):558–67. doi: 10.1021/acssynbio.3c00529 (PMC10877588; doi:10.1021/acssynbio.3c00529)
Supplement: Supplementary file 1 — sb3c00529_si_001.zip [file sb3c00529_si_001.zip › pPOM_plasmids/pPOM016_P2_pRPL2501.gb]

LOCUS       pPOM016_P2_pRPL2        2700 bp DNA     circular SYN 25-AUG-2023
DEFINITION  synthetic circular DNA
ACCESSION   .
VERSION     .
KEYWORDS    .
SOURCE      synthetic DNA construct
  ORGANISM  synthetic DNA construct
REFERENCE   1  (bases 1 to 2700)
  AUTHORS   IOCB Prague
  TITLE     Direct Submission
  JOURNAL   Exported Aug 25, 2023 from SnapGene 7.0.1
            https://www.snapgene.com
COMMENT     VNTDATE|1017273600|
            VNTDBDATE|1017273600|
            VNTNAME|pTP0052_P2_pRPS002|
            VNTAUTHORNAME|IOCB Prague|
FEATURES             Location/Qualifiers
     source          1..2700
                     /mol_type="other DNA"
                     /organism="synthetic DNA construct"
     protein_bind    1..4
                     /label=BsmBI
     misc_feature    complement(7..115)
                     /label=CamR Terminator
     CDS             complement(116..775)
                     /label=CamR
     promoter        complement(776..880)
                     /label=CamR Promoter
     rep_origin      complement(881..1644)
                     /direction=LEFT
                     /label=ColE1
     misc_feature    1660..2693
                     /label=pRPL2501
ORIGIN
        1 gaccagacca ataaaaaacg cccggcggca accgagcgtt ctgaacaaat ccagatggag
       61 ttctgaggtc attactggat ctatcaacag gagtccaagc gagctcgata tcaaattacg
      121 ccccgccctg ccactcatcg cagtactgtt gtaattcatt aagcattctg ccgacatgga
      181 agccatcaca aacggcatga tgaacctgaa tcgccagcgg catcagcacc ttgtcgcctt
      241 gcgtataata tttgcccatg gtgaaaacgg gggcgaagaa gttgtccata ttggccacgt
      301 ttaaatcaaa actggtgaaa ctcacccagg gattggctga aacgaaaaac atattctcaa
      361 taaacccttt agggaaatag gccaggtttt caccgtaaca cgccacatct tgcgaatata
      421 tgtgtagaaa ctgccggaaa tcgtcgtggt attcactcca gagcgatgaa aacgtttcag
      481 tttgctcatg gaaaacggtg taacaagggt gaacactatc ccatatcacc agctcaccgt
      541 ctttcattgc catacgaaat tccggatgag cattcatcag gcgggcaaga atgtgaataa
      601 aggccggata aaacttgtgc ttatttttct ttacggtctt taaaaaggcc gtaatatcca
      661 gctgaacggt ctggttatag gtacattgag caactgactg aaatgcctca aaatgttctt
      721 tacgatgcca ttgggatata tcaacggtgg tatatccagt gatttttttc tccattttag
      781 cttccttagc tcctgaaaat ctcgataact caaaaaatac gcccggtagt gatcttattt
      841 cattatggtg aaagttggaa cctcttacgt gcccgatcaa tcatgaccaa aatcccttaa
      901 cgtgagtttt cgttccactg agcgtcagac cccgtagaaa agatcaaagg atcttcttga
      961 gatccttttt ttctgcgcgt aatctgctgc ttgcaaacaa aaaaaccacc gctaccagcg
     1021 gtggtttgtt tgccggatca agagctacca actctttttc cgaaggtaac tggcttcagc
     1081 agagcgcaga taccaaatac tgttcttcta gtgtagccgt agttaggcca ccacttcaag
     1141 aactctgtag caccgcctac atacctcgct ctgctaatcc tgttaccagt ggctgctgcc
     1201 agtggcgata agtcgtgtct taccgggttg gactcaagac gatagttacc ggataaggcg
     1261 cagcggtcgg gctgaacggg gggttcgtgc acacagccca gcttggagcg aacgacctac
     1321 accgaactga gatacctaca gcgtgagcta tgagaaagcg ccacgcttcc cgaagggaga
     1381 aaggcggaca ggtatccggt aagcggcagg gtcggaacag gagagcgcac gagggagctt
     1441 ccagggggaa acgcctggta tctttatagt cctgtcgggt ttcgccacct ctgacttgag
     1501 cgtcgatttt tgtgatgctc gtcagggggg cggagcctat ggaaaaacgc cagcaacgcg
     1561 gcctttttac ggttcctggc cttttgctgg ccttttgctc acatgttctt tcctgcgtta
     1621 tcccctgatt ctgtggataa ccgtagtcgg tctcaaacgc tcctgtgctt gatctacgca
     1681 aggaaatgac aattgtgggt tcgaactttg aaagcgacga aacacttgcc aagatagttg
     1741 taaacgctta ctggaagctc tcaacatcct tgtgaaaaat tttaaggtgt aaattacgct
     1801 actgcgagta tgaaggaaaa ctgccaaacc ctcgtatata aatttatagc acaattacca
     1861 aatcagtcat accgatgtcg caattttcct ataccgtttt tccatcatta ggaatatgtg
     1921 gggggaggat tagtaaagtt gttaccccct taatttctta aataatttaa accgccggag
     1981 ttggcagatt tcgtaaactc ggatttacat ttcatattag tgtgtaagcg tggtattctt
     2041 aaacgctaca tttaaaagtg cacatttttc gatgtttgta tcaattccta catttgagtt
     2101 ggtttgcttt ggatggccag gcgcttaact tggcaatgtt ttaaaaaagg taacatctga
     2161 tttttttttt ataaaaaaaa aaaaaggaaa aaataaccag ataaggatat acaaaaagtt
     2221 ctgtattaat gtttaacgta ttttactgta ttggaaatag gcttgatttg tcatgaaaac
     2281 gcaaatgttt gagttaagat gataaaagac gcgagtgaaa aaaaataata tatatcattt
     2341 tccgttttta taaaggttcc ttttctgttt taagtaaaaa ttatggagaa ttgacagcgt
     2401 attgttgtgc gttgctaata gaaagtggag aaagcataag ttggcacgcg tcgatataaa
     2461 catgcgtgga ttaacgagaa acgctatacg ttcagcaaag tacgttgtac aacggtaaat
     2521 tgtataagct attgtcaaaa cgcgttttat aaactactat tagaggacac gcctgactgc
     2581 actttttata gtagggtagg gctggactgc ttttttgaat tccaggacat gaaacttttc
     2641 cgaatgatct gtcacgagca acaaccaact cttaattgac aggacatcag atctatgtga
//
