# Supplementary material for: POMBOX: A Fission Yeast Cloning Toolkit for Molecular and Synthetic Biology
Source: ACS Synth Biol. 2023 Nov 22;13(2):558–67. doi: 10.1021/acssynbio.3c00529 (PMC10877588; doi:10.1021/acssynbio.3c00529)
Supplement: Supplementary file 1 — sb3c00529_si_001.zip [file sb3c00529_si_001.zip › pPOM_plasmids/pPOM022_P2_pRPS1002.gb]

LOCUS       pPOM022_P2_pRPS1        2687 bp DNA     circular SYN 25-AUG-2023
DEFINITION  synthetic circular DNA.
ACCESSION   .
VERSION     .
KEYWORDS    .
SOURCE      synthetic DNA construct
  ORGANISM  synthetic DNA construct
REFERENCE   1  (bases 1 to 2687)
  AUTHORS   IOCB Prague
  TITLE     Direct Submission
  JOURNAL   Exported Aug 25, 2023 from SnapGene 7.0.1
            https://www.snapgene.com
FEATURES             Location/Qualifiers
     source          1..2687
                     /mol_type="other DNA"
                     /organism="recombinant plasmid"
     protein_bind    1..4
                     /label=BsmBI
     misc_feature    complement(7..115)
                     /label=CamR Terminator
     CDS             complement(116..775)
                     /label=CamR
     promoter        complement(776..880)
                     /label=CamR Promoter
     rep_origin      complement(881..1644)
                     /direction=LEFT
                     /label=ColE1
     misc_feature    1660..2680
                     /label=pRPS1002
ORIGIN
        1 gaccagacca ataaaaaacg cccggcggca accgagcgtt ctgaacaaat ccagatggag
       61 ttctgaggtc attactggat ctatcaacag gagtccaagc gagctcgata tcaaattacg
      121 ccccgccctg ccactcatcg cagtactgtt gtaattcatt aagcattctg ccgacatgga
      181 agccatcaca aacggcatga tgaacctgaa tcgccagcgg catcagcacc ttgtcgcctt
      241 gcgtataata tttgcccatg gtgaaaacgg gggcgaagaa gttgtccata ttggccacgt
      301 ttaaatcaaa actggtgaaa ctcacccagg gattggctga aacgaaaaac atattctcaa
      361 taaacccttt agggaaatag gccaggtttt caccgtaaca cgccacatct tgcgaatata
      421 tgtgtagaaa ctgccggaaa tcgtcgtggt attcactcca gagcgatgaa aacgtttcag
      481 tttgctcatg gaaaacggtg taacaagggt gaacactatc ccatatcacc agctcaccgt
      541 ctttcattgc catacgaaat tccggatgag cattcatcag gcgggcaaga atgtgaataa
      601 aggccggata aaacttgtgc ttatttttct ttacggtctt taaaaaggcc gtaatatcca
      661 gctgaacggt ctggttatag gtacattgag caactgactg aaatgcctca aaatgttctt
      721 tacgatgcca ttgggatata tcaacggtgg tatatccagt gatttttttc tccattttag
      781 cttccttagc tcctgaaaat ctcgataact caaaaaatac gcccggtagt gatcttattt
      841 cattatggtg aaagttggaa cctcttacgt gcccgatcaa tcatgaccaa aatcccttaa
      901 cgtgagtttt cgttccactg agcgtcagac cccgtagaaa agatcaaagg atcttcttga
      961 gatccttttt ttctgcgcgt aatctgctgc ttgcaaacaa aaaaaccacc gctaccagcg
     1021 gtggtttgtt tgccggatca agagctacca actctttttc cgaaggtaac tggcttcagc
     1081 agagcgcaga taccaaatac tgttcttcta gtgtagccgt agttaggcca ccacttcaag
     1141 aactctgtag caccgcctac atacctcgct ctgctaatcc tgttaccagt ggctgctgcc
     1201 agtggcgata agtcgtgtct taccgggttg gactcaagac gatagttacc ggataaggcg
     1261 cagcggtcgg gctgaacggg gggttcgtgc acacagccca gcttggagcg aacgacctac
     1321 accgaactga gatacctaca gcgtgagcta tgagaaagcg ccacgcttcc cgaagggaga
     1381 aaggcggaca ggtatccggt aagcggcagg gtcggaacag gagagcgcac gagggagctt
     1441 ccagggggaa acgcctggta tctttatagt cctgtcgggt ttcgccacct ctgacttgag
     1501 cgtcgatttt tgtgatgctc gtcagggggg cggagcctat ggaaaaacgc cagcaacgcg
     1561 gcctttttac ggttcctggc cttttgctgg ccttttgctc acatgttctt tcctgcgtta
     1621 tcccctgatt ctgtggataa ccgtagtcgg tctcaaacgc tttagccgtt caagaattcg
     1681 atcctcaagt agtcacgggt tccatggatt ctactatcag attatgggat ttagcagctg
     1741 ggaaaacctt gacgaccttg acacatcaca aaaaaactgt tcgtgccctg tctttgcatc
     1801 cagatgaatt tacttttgcc agtggctcgt ccgacaatat caaacattgg aaattccctg
     1861 aaggcgcatt tatgggtaat tttgaaggac ataatgcaat cgttaatact ctttcaataa
     1921 actcagataa tgttatgttt tctggtgctg ataatggaag catgtgcttt tgggattgga
     1981 agtctggtca caaatatcaa gagcttcaat ctgttgttca acctggttca ttggatagcg
     2041 aagctggaat ctttgctagt tcttttgata aaaccggttt gcgtctaatt acttgtgagg
     2101 ctgataaaag cgtaaagata tacaaacaag tggacaatgc cacacctgaa acacatccca
     2161 atttgccatg gacaccatca aatcttcgtc ggcgatatta atagggcatc gacttccaag
     2221 attaagattg agaggatagt tatgatatgt atgttattgc tagatatgag attccaattt
     2281 ttgaatctac tatttaatgt catcttttgg taggcggtaa acaatgataa aatattggct
     2341 tgtttctaaa tagtaatttt ctcatgcttg atgttttgga gtgcataaat aagaaaacta
     2401 tagattatta ttgttgcttt cttaaagaaa attttttaat ctgttgtaat gaacttgtgc
     2461 tttattccat agtcatagat ttgctttcct attagcctta acgttttcaa ggttccattg
     2521 tttacttctt ggaaaaagac ccattaacgg attgtaacaa aattccttat ctctttaaaa
     2581 gaccataccc taccctaaat gtgctttaaa aaaacagtca ctgtgtagac ctcaacacag
     2641 aaacgacaag ttgcagcgtg caaattcctc acaaaagatc tatgtga
//
