# Supplementary material for: POMBOX: A Fission Yeast Cloning Toolkit for Molecular and Synthetic Biology
Source: ACS Synth Biol. 2023 Nov 22;13(2):558–67. doi: 10.1021/acssynbio.3c00529 (PMC10877588; doi:10.1021/acssynbio.3c00529)
Supplement: Supplementary file 1 — sb3c00529_si_001.zip [file sb3c00529_si_001.zip › pPOM_plasmids/pPOM023_P2_pAPL4.gb]

LOCUS       pPOM023_P2_pAPL4        2749 bp DNA     circular SYN 25-AUG-2023
DEFINITION  synthetic circular DNA.
ACCESSION   .
VERSION     .
KEYWORDS    .
SOURCE      synthetic DNA construct
  ORGANISM  synthetic DNA construct
REFERENCE   1  (bases 1 to 2749)
  AUTHORS   IOCB Prague
  TITLE     Direct Submission
  JOURNAL   Exported Aug 25, 2023 from SnapGene 7.0.1
            https://www.snapgene.com
FEATURES             Location/Qualifiers
     source          1..2749
                     /mol_type="other DNA"
                     /organism="recombinant plasmid"
     misc_feature    complement(7..115)
                     /label=CamR Terminator
     CDS             complement(116..775)
                     /label=CamR
     promoter        complement(776..880)
                     /label=CamR Promoter
     rep_origin      complement(881..1644)
                     /direction=LEFT
                     /label=ColE1
     misc_feature    1660..2742
                     /label=pAPL4
ORIGIN
        1 gaccagacca ataaaaaacg cccggcggca accgagcgtt ctgaacaaat ccagatggag
       61 ttctgaggtc attactggat ctatcaacag gagtccaagc gagctcgata tcaaattacg
      121 ccccgccctg ccactcatcg cagtactgtt gtaattcatt aagcattctg ccgacatgga
      181 agccatcaca aacggcatga tgaacctgaa tcgccagcgg catcagcacc ttgtcgcctt
      241 gcgtataata tttgcccatg gtgaaaacgg gggcgaagaa gttgtccata ttggccacgt
      301 ttaaatcaaa actggtgaaa ctcacccagg gattggctga aacgaaaaac atattctcaa
      361 taaacccttt agggaaatag gccaggtttt caccgtaaca cgccacatct tgcgaatata
      421 tgtgtagaaa ctgccggaaa tcgtcgtggt attcactcca gagcgatgaa aacgtttcag
      481 tttgctcatg gaaaacggtg taacaagggt gaacactatc ccatatcacc agctcaccgt
      541 ctttcattgc catacgaaat tccggatgag cattcatcag gcgggcaaga atgtgaataa
      601 aggccggata aaacttgtgc ttatttttct ttacggtctt taaaaaggcc gtaatatcca
      661 gctgaacggt ctggttatag gtacattgag caactgactg aaatgcctca aaatgttctt
      721 tacgatgcca ttgggatata tcaacggtgg tatatccagt gatttttttc tccattttag
      781 cttccttagc tcctgaaaat ctcgataact caaaaaatac gcccggtagt gatcttattt
      841 cattatggtg aaagttggaa cctcttacgt gcccgatcaa tcatgaccaa aatcccttaa
      901 cgtgagtttt cgttccactg agcgtcagac cccgtagaaa agatcaaagg atcttcttga
      961 gatccttttt ttctgcgcgt aatctgctgc ttgcaaacaa aaaaaccacc gctaccagcg
     1021 gtggtttgtt tgccggatca agagctacca actctttttc cgaaggtaac tggcttcagc
     1081 agagcgcaga taccaaatac tgttcttcta gtgtagccgt agttaggcca ccacttcaag
     1141 aactctgtag caccgcctac atacctcgct ctgctaatcc tgttaccagt ggctgctgcc
     1201 agtggcgata agtcgtgtct taccgggttg gactcaagac gatagttacc ggataaggcg
     1261 cagcggtcgg gctgaacggg gggttcgtgc acacagccca gcttggagcg aacgacctac
     1321 accgaactga gatacctaca gcgtgagcta tgagaaagcg ccacgcttcc cgaagggaga
     1381 aaggcggaca ggtatccggt aagcggcagg gtcggaacag gagagcgcac gagggagctt
     1441 ccagggggaa acgcctggta tctttatagt cctgtcgggt ttcgccacct ctgacttgag
     1501 cgtcgatttt tgtgatgctc gtcagggggg cggagcctat ggaaaaacgc cagcaacgcg
     1561 gcctttttac ggttcctggc cttttgctgg ccttttgctc acatgttctt tcctgcgtta
     1621 tcccctgatt ctgtggataa ccgtagtcgg tctcaaacgc caaatgactg acaggtacaa
     1681 acaaaaaaga atgctcaatc gaaccttttt cccttagttt acatattatg agcatttcaa
     1741 taataattta caataacacc ttaatacccg attttcgcgt tacctgcata tcgcaatata
     1801 gtagtgcaca aatacaactc actgtgattt aacgtgccat taaaactggt tacaaactgc
     1861 atagttaaga agcaaagcca catagcgtgg tcaagaacga atagagaaac ataaattcca
     1921 gatattgccc atcaattaac aactccatat agcaaattcg ataggataat tcaaaaatta
     1981 cacagataac caaaggaagc taggtattct tttaatttgt gcagtattgg tgaatgcatc
     2041 agttttgagc gtcgtttaaa gctgcatcct attttgttaa gtgaaattga tttgattttc
     2101 attgttttat atattctgtg tttagattgc gtttttctgt ttgctttcaa tacatctcat
     2161 agaaatgcaa gttaatattt actggaatca attatagtag gaacgtaaaa tatctcagtg
     2221 aatattggta cggatggaaa gataacttta gtattgcaca tggattttat taagaacctc
     2281 taataaggga atgtgtatta aacgtaatat gattactgaa aagcacaaaa accataccta
     2341 aaaaatattc aactcttagc catagtacac cttcttaaat gtacttgcaa taagtggtaa
     2401 cataatatta agttaatcaa tataaatggt atttacatct gcttaataaa aactaggaat
     2461 tataaaaaaa gacacttcag ctgacttaac gtaacacagc agcaacaaaa caaattaaaa
     2521 tttattttat ttaaagcata ttttttagta ttcattattg atagattgac gaaagagtcg
     2581 caacgttaaa ttcgttttaa agaaatttac cgtgcaatac cctaccgcat gtacaagcaa
     2641 cagccaagta atgcaaacaa cacatccaaa gaacctgcat cttacttgtt cgggagtgga
     2701 aagaggtttc accaattccc caaagacgca tccaaagaga tctatgtga
//
