# Supplementary material for: POMBOX: A Fission Yeast Cloning Toolkit for Molecular and Synthetic Biology
Source: ACS Synth Biol. 2023 Nov 22;13(2):558–67. doi: 10.1021/acssynbio.3c00529 (PMC10877588; doi:10.1021/acssynbio.3c00529)
Supplement: Supplementary file 1 — sb3c00529_si_001.zip [file sb3c00529_si_001.zip › pPOM_plasmids/pPOM026_P2_pNMT1.gb]

LOCUS       pPOM026_P2_pNMT1        2833 bp DNA     circular SYN 25-AUG-2023
DEFINITION  synthetic circular DNA.
ACCESSION   .
VERSION     .
KEYWORDS    .
SOURCE      synthetic DNA construct
  ORGANISM  synthetic DNA construct
REFERENCE   1  (bases 1 to 2833)
  AUTHORS   IOCB Prague
  TITLE     Direct Submission
  JOURNAL   Exported Aug 25, 2023 from SnapGene 7.0.1
            https://www.snapgene.com
FEATURES             Location/Qualifiers
     source          1..2833
                     /mol_type="other DNA"
                     /organism="synthetic DNA construct"
     protein_bind    1..4
                     /label=BsmBI
     misc_feature    complement(7..115)
                     /label=CamR Terminator
     CDS             complement(116..775)
                     /label=CamR
     promoter        complement(776..880)
                     /label=CamR Promoter
     rep_origin      complement(881..1644)
                     /direction=LEFT
                     /label=ColE1
     misc_feature    1660..2826
                     /label=pNMT1
ORIGIN
        1 gaccagacca ataaaaaacg cccggcggca accgagcgtt ctgaacaaat ccagatggag
       61 ttctgaggtc attactggat ctatcaacag gagtccaagc gagctcgata tcaaattacg
      121 ccccgccctg ccactcatcg cagtactgtt gtaattcatt aagcattctg ccgacatgga
      181 agccatcaca aacggcatga tgaacctgaa tcgccagcgg catcagcacc ttgtcgcctt
      241 gcgtataata tttgcccatg gtgaaaacgg gggcgaagaa gttgtccata ttggccacgt
      301 ttaaatcaaa actggtgaaa ctcacccagg gattggctga aacgaaaaac atattctcaa
      361 taaacccttt agggaaatag gccaggtttt caccgtaaca cgccacatct tgcgaatata
      421 tgtgtagaaa ctgccggaaa tcgtcgtggt attcactcca gagcgatgaa aacgtttcag
      481 tttgctcatg gaaaacggtg taacaagggt gaacactatc ccatatcacc agctcaccgt
      541 ctttcattgc catacgaaat tccggatgag cattcatcag gcgggcaaga atgtgaataa
      601 aggccggata aaacttgtgc ttatttttct ttacggtctt taaaaaggcc gtaatatcca
      661 gctgaacggt ctggttatag gtacattgag caactgactg aaatgcctca aaatgttctt
      721 tacgatgcca ttgggatata tcaacggtgg tatatccagt gatttttttc tccattttag
      781 cttccttagc tcctgaaaat ctcgataact caaaaaatac gcccggtagt gatcttattt
      841 cattatggtg aaagttggaa cctcttacgt gcccgatcaa tcatgaccaa aatcccttaa
      901 cgtgagtttt cgttccactg agcgtcagac cccgtagaaa agatcaaagg atcttcttga
      961 gatccttttt ttctgcgcgt aatctgctgc ttgcaaacaa aaaaaccacc gctaccagcg
     1021 gtggtttgtt tgccggatca agagctacca actctttttc cgaaggtaac tggcttcagc
     1081 agagcgcaga taccaaatac tgttcttcta gtgtagccgt agttaggcca ccacttcaag
     1141 aactctgtag caccgcctac atacctcgct ctgctaatcc tgttaccagt ggctgctgcc
     1201 agtggcgata agtcgtgtct taccgggttg gactcaagac gatagttacc ggataaggcg
     1261 cagcggtcgg gctgaacggg gggttcgtgc acacagccca gcttggagcg aacgacctac
     1321 accgaactga gatacctaca gcgtgagcta tgagaaagcg ccacgcttcc cgaagggaga
     1381 aaggcggaca ggtatccggt aagcggcagg gtcggaacag gagagcgcac gagggagctt
     1441 ccagggggaa acgcctggta tctttatagt cctgtcgggt ttcgccacct ctgacttgag
     1501 cgtcgatttt tgtgatgctc gtcagggggg cggagcctat ggaaaaacgc cagcaacgcg
     1561 gcctttttac ggttcctggc cttttgctgg ccttttgctc acatgttctt tcctgcgtta
     1621 tcccctgatt ctgtggataa ccgtagtcgg tctcaaacgt cgccataaaa gacagaataa
     1681 gtcatcagcg gttgtttcat ttcctatatt ttttttttat ttttttattt tttaataagg
     1741 gaaaatttaa cgtctaagga tacagaagat tgttagcaca ttaaagtaat aaaggcttaa
     1801 gtagtaagtg ccttagcatg ttattgtatt tcaaaggaca taatctaaaa taataacaat
     1861 atcatttctc acaagttatt caattttctt ttttttttct aataatatca agaatgtatt
     1921 atttgtttga cataagtcaa ctaatttatt taatatgctg gattaatctt gcagacatgt
     1981 aaattaacaa gttttagtca aataacgttg aagtttcaat gaactcaaat aatttctctt
     2041 tttttttata taaccatatg tctaatctga tttatatttt ccgcagggat caactgaagt
     2101 tatgacattt ggattggatc acttataacc ttggtcgcca aataatacaa aaatcagcgt
     2161 tataaaacaa agaaggtttt tgttaagaaa ttaatcctct ttcttgataa gaaagttgaa
     2221 ccgaaattgc agatactgat atatgaaaat aatacccaca attttgggaa tagcgcaagc
     2281 ctcaatttaa acaataggtg aggacacatg ataatgacct caatgattgt tagaagaaaa
     2341 gagcctcatt acaaaatcga aaaatgaatg gttgggtaca agtttccaaa acatggtaaa
     2401 gtggactttg cgtatgacac gtaaatagaa aaaaacactt gttatatgtt ttctagaatt
     2461 attgttgtct ctttatggtt ggatgatgca aaatagtaat ttcggttagt tgctgtaaaa
     2521 caccacgaga caaatagata tggatattta ttaaatcagg aaaaacgtaa ctctcggcta
     2581 ctggatggtt cagtcaccca acgattactg gggagagaaa acagggcaaa agcaaagctt
     2641 aaaggaatcc gattgtcatt cggcaatgtg cagcgaaact aaaaaccgga taatggacct
     2701 gttaatcgaa acattgaaga tatataaagg aagaggaatc ctggcatatc atcaattgaa
     2761 taagttgaat taattatttc aatctcattc tcactttctg acttatagtc gctttgttaa
     2821 aagatctatg tga
//
