# Supplementary material for: POMBOX: A Fission Yeast Cloning Toolkit for Molecular and Synthetic Biology
Source: ACS Synth Biol. 2023 Nov 22;13(2):558–67. doi: 10.1021/acssynbio.3c00529 (PMC10877588; doi:10.1021/acssynbio.3c00529)
Supplement: Supplementary file 1 — sb3c00529_si_001.zip [file sb3c00529_si_001.zip › pPOM_plasmids/pPOM037_P8_5'His5.gb]

LOCUS       pPOM037_P8_5'His        3228 bp DNA     circular SYN 25-AUG-2023
DEFINITION  synthetic circular DNA.
ACCESSION   .
VERSION     .
KEYWORDS    .
SOURCE      synthetic DNA construct
  ORGANISM  synthetic DNA construct
REFERENCE   1  (bases 1 to 3228)
  AUTHORS   IOCB Prague
  TITLE     Direct Submission
  JOURNAL   Exported Aug 25, 2023 from SnapGene 7.0.1
            https://www.snapgene.com
FEATURES             Location/Qualifiers
     source          1..3228
                     /mol_type="other DNA"
                     /organism="synthetic DNA construct"
     protein_bind    1..4
                     /label=BsmBI
     misc_feature    complement(7..115)
                     /label=CamR Terminator
     CDS             complement(116..775)
                     /label=CamR
     promoter        complement(776..880)
                     /label=CamR Promoter
     rep_origin      complement(881..1644)
                     /direction=LEFT
                     /label=ColE1
     misc_feature    1660..3221
                     /label=5'His5
ORIGIN
        1 gaccagacca ataaaaaacg cccggcggca accgagcgtt ctgaacaaat ccagatggag
       61 ttctgaggtc attactggat ctatcaacag gagtccaagc gagctcgata tcaaattacg
      121 ccccgccctg ccactcatcg cagtactgtt gtaattcatt aagcattctg ccgacatgga
      181 agccatcaca aacggcatga tgaacctgaa tcgccagcgg catcagcacc ttgtcgcctt
      241 gcgtataata tttgcccatg gtgaaaacgg gggcgaagaa gttgtccata ttggccacgt
      301 ttaaatcaaa actggtgaaa ctcacccagg gattggctga aacgaaaaac atattctcaa
      361 taaacccttt agggaaatag gccaggtttt caccgtaaca cgccacatct tgcgaatata
      421 tgtgtagaaa ctgccggaaa tcgtcgtggt attcactcca gagcgatgaa aacgtttcag
      481 tttgctcatg gaaaacggtg taacaagggt gaacactatc ccatatcacc agctcaccgt
      541 ctttcattgc catacgaaat tccggatgag cattcatcag gcgggcaaga atgtgaataa
      601 aggccggata aaacttgtgc ttatttttct ttacggtctt taaaaaggcc gtaatatcca
      661 gctgaacggt ctggttatag gtacattgag caactgactg aaatgcctca aaatgttctt
      721 tacgatgcca ttgggatata tcaacggtgg tatatccagt gatttttttc tccattttag
      781 cttccttagc tcctgaaaat ctcgataact caaaaaatac gcccggtagt gatcttattt
      841 cattatggtg aaagttggaa cctcttacgt gcccgatcaa tcatgaccaa aatcccttaa
      901 cgtgagtttt cgttccactg agcgtcagac cccgtagaaa agatcaaagg atcttcttga
      961 gatccttttt ttctgcgcgt aatctgctgc ttgcaaacaa aaaaaccacc gctaccagcg
     1021 gtggtttgtt tgccggatca agagctacca actctttttc cgaaggtaac tggcttcagc
     1081 agagcgcaga taccaaatac tgttcttcta gtgtagccgt agttaggcca ccacttcaag
     1141 aactctgtag caccgcctac atacctcgct ctgctaatcc tgttaccagt ggctgctgcc
     1201 agtggcgata agtcgtgtct taccgggttg gactcaagac gatagttacc ggataaggcg
     1261 cagcggtcgg gctgaacggg gggttcgtgc acacagccca gcttggagcg aacgacctac
     1321 accgaactga gatacctaca gcgtgagcta tgagaaagcg ccacgcttcc cgaagggaga
     1381 aaggcggaca ggtatccggt aagcggcagg gtcggaacag gagagcgcac gagggagctt
     1441 ccagggggaa acgcctggta tctttatagt cctgtcgggt ttcgccacct ctgacttgag
     1501 cgtcgatttt tgtgatgctc gtcagggggg cggagcctat ggaaaaacgc cagcaacgcg
     1561 gcctttttac ggttcctggc cttttgctgg ccttttgctc acatgttctt tcctgcgtta
     1621 tcccctgatt ctgtggataa ccgtagtcgg tctcacaatg ttaccatggg agtacgttcg
     1681 tcctcaattc gatgttgcag attttacaag tttttaaaat gtatttcatt attacttttt
     1741 atatgcctaa taaaaaagcc atagtttaat ctatagataa ctttttttcc agtgcactaa
     1801 cggacgttac attcccatac aaaactgcgt agttaaagct aaggaaaagt taatatcatg
     1861 ttaattaaat acgctattta caataagaca ttgaactcat ttatatcgtt gaatatgaat
     1921 aaccaatttc agcgaatttt taacaaacat cgttcacctc gtttaaggat atcttgtgta
     1981 tggggtgttg acttgcttta tcgaataatt accgtacctg taattggctt gctggatata
     2041 gcggtagtct aatatctagc aaaaatcttt tgggtgaaaa ggcttgcaat ttcacgacac
     2101 cgaactattt gtcatttttt aataaggaag ttttccataa attcctgtaa ttctcggttg
     2161 atctaattga aaagagtagt tttgcatcac gatgaggagg gcttttgtag aaagaaatac
     2221 gaacgaaacg aaaatcagcg ttgccatcgc tttggacaaa gctcccttac ctgaagagtc
     2281 gaattttatt gatgaactta taacttccaa gcatgcaaac caaaagggag aacaagtaat
     2341 ccaagtagac acgggaattg gattcttgga tcacatgtat catgcactgg ctaaacatgc
     2401 aggctggagc ttacgacttt actcaagagg tgatttaatc atcgatgatc atcacactgc
     2461 agaagatact gctattgcac ttggtattgc attcaagcag gctatgggta actttgccgg
     2521 cgttaaaaga tttggacatg cttattgtcc acttgacgaa gctctttcta gaagcgtagt
     2581 tgacttgtcg ggacggccct atgctgttat cgatttggga ttaaagcgtg aaaaggttgg
     2641 ggaattgtcc tgtgaaatga tccctcactt actatattcc ttttcggtag cagctggaat
     2701 tactttgcat gttacctgct tatatggtag taatgaccat catcgtgctg aaagcgcttt
     2761 taaatctctg gctgttgcca tgcgcgcggc tactagtctt actggaagtt ctgaagtccc
     2821 aagcacgaag ggagtgttgt aaagatgaat tggattatgt caggaaaaga acgacaattt
     2881 tgcatccaaa ttgtctaaat tttagagttg cttgaaaaca atagaacctt acttgcttta
     2941 taattacgtt aattagaagc gttatctcgt gaaggaatat agtacgtagc cgtataaatt
     3001 gaattgaatg ttcagcttat agaatagaga cactttgctg ttcaatgcgt cgtcacttac
     3061 catactcact ttattatacg actttaagta taaactccgc ggttatggta aaattaatga
     3121 tgcacaaacg tccgattcca tatgggtaca ctacaattaa atacttttaa gtaacgctga
     3181 tttcttattt tttatccttg gtgtatttat tgtttatacc acccttga
//
