# Supplementary material for: POMBOX: A Fission Yeast Cloning Toolkit for Molecular and Synthetic Biology
Source: ACS Synth Biol. 2023 Nov 22;13(2):558–67. doi: 10.1021/acssynbio.3c00529 (PMC10877588; doi:10.1021/acssynbio.3c00529)
Supplement: Supplementary file 1 — sb3c00529_si_001.zip [file sb3c00529_si_001.zip › pPOM_plasmids/pPOM039_P8_5'Ade6.gb]

LOCUS       pPOM039_P8_5'Ade        3721 bp DNA     circular SYN 25-AUG-2023
DEFINITION  synthetic circular DNA.
ACCESSION   .
VERSION     .
KEYWORDS    .
SOURCE      synthetic DNA construct
  ORGANISM  synthetic DNA construct
REFERENCE   1  (bases 1 to 3721)
  AUTHORS   IOCB Prague
  TITLE     Direct Submission
  JOURNAL   Exported Aug 25, 2023 from SnapGene 7.0.1
            https://www.snapgene.com
FEATURES             Location/Qualifiers
     source          1..3721
                     /mol_type="other DNA"
                     /organism="synthetic DNA construct"
     protein_bind    1..4
                     /label=BsmBI
     misc_feature    complement(7..115)
                     /label=CamR Terminator
     CDS             complement(116..775)
                     /label=CamR
     promoter        complement(776..880)
                     /label=CamR Promoter
     rep_origin      complement(881..1644)
                     /direction=LEFT
                     /label=ColE1
     misc_feature    1660..3714
                     /label=5'Ade6
ORIGIN
        1 gaccagacca ataaaaaacg cccggcggca accgagcgtt ctgaacaaat ccagatggag
       61 ttctgaggtc attactggat ctatcaacag gagtccaagc gagctcgata tcaaattacg
      121 ccccgccctg ccactcatcg cagtactgtt gtaattcatt aagcattctg ccgacatgga
      181 agccatcaca aacggcatga tgaacctgaa tcgccagcgg catcagcacc ttgtcgcctt
      241 gcgtataata tttgcccatg gtgaaaacgg gggcgaagaa gttgtccata ttggccacgt
      301 ttaaatcaaa actggtgaaa ctcacccagg gattggctga aacgaaaaac atattctcaa
      361 taaacccttt agggaaatag gccaggtttt caccgtaaca cgccacatct tgcgaatata
      421 tgtgtagaaa ctgccggaaa tcgtcgtggt attcactcca gagcgatgaa aacgtttcag
      481 tttgctcatg gaaaacggtg taacaagggt gaacactatc ccatatcacc agctcaccgt
      541 ctttcattgc catacgaaat tccggatgag cattcatcag gcgggcaaga atgtgaataa
      601 aggccggata aaacttgtgc ttatttttct ttacggtctt taaaaaggcc gtaatatcca
      661 gctgaacggt ctggttatag gtacattgag caactgactg aaatgcctca aaatgttctt
      721 tacgatgcca ttgggatata tcaacggtgg tatatccagt gatttttttc tccattttag
      781 cttccttagc tcctgaaaat ctcgataact caaaaaatac gcccggtagt gatcttattt
      841 cattatggtg aaagttggaa cctcttacgt gcccgatcaa tcatgaccaa aatcccttaa
      901 cgtgagtttt cgttccactg agcgtcagac cccgtagaaa agatcaaagg atcttcttga
      961 gatccttttt ttctgcgcgt aatctgctgc ttgcaaacaa aaaaaccacc gctaccagcg
     1021 gtggtttgtt tgccggatca agagctacca actctttttc cgaaggtaac tggcttcagc
     1081 agagcgcaga taccaaatac tgttcttcta gtgtagccgt agttaggcca ccacttcaag
     1141 aactctgtag caccgcctac atacctcgct ctgctaatcc tgttaccagt ggctgctgcc
     1201 agtggcgata agtcgtgtct taccgggttg gactcaagac gatagttacc ggataaggcg
     1261 cagcggtcgg gctgaacggg gggttcgtgc acacagccca gcttggagcg aacgacctac
     1321 accgaactga gatacctaca gcgtgagcta tgagaaagcg ccacgcttcc cgaagggaga
     1381 aaggcggaca ggtatccggt aagcggcagg gtcggaacag gagagcgcac gagggagctt
     1441 ccagggggaa acgcctggta tctttatagt cctgtcgggt ttcgccacct ctgacttgag
     1501 cgtcgatttt tgtgatgctc gtcagggggg cggagcctat ggaaaaacgc cagcaacgcg
     1561 gcctttttac ggttcctggc cttttgctgg ccttttgctc acatgttctt tcctgcgtta
     1621 tcccctgatt ctgtggataa ccgtagtcgg tctcacaata aacgttgctt tatatatgga
     1681 taacgacata tacatttatt tcttgaaaaa atagcaaagc tatattgatt ttagcgtatg
     1741 ctgctttaaa gttgcatttc acaatgcttg gaaatgtaac gatgacagaa ttaatacgat
     1801 gcaaaactca aataataaac tgcgcactaa ctcactacaa taaacaactt tgaaaaaaag
     1861 attcgttttt tcaacattta ccatctcatt aagctgagct gccaaggtat atacatactt
     1921 catcgaatat gagcgaaaaa caggttgtag ggatccttgg aggtggtcaa ttgggccgaa
     1981 tgatggtaga ggcagcccat cgcttaaaca tcaaatgcat catcttggat gcagcaaatt
     2041 ctcctgccaa acaaattgat ggaggacgtg agcacattga tgcatcattt actgaccccg
     2101 atgcaattgt tgaactgtct aagaagtgca cgttattaac aactgaaatt gagcatatta
     2161 acactgatgc cttggcagcc gttacgaaat ctgttgctgt tgaaccctct cctgcaactc
     2221 tgcgatgcat tcaagacaaa tatcttcaaa aacagcattt acaggttttt aagattgcac
     2281 ttcctgaatt ttgcgatgca cctgaccagg aaagtgttga aaaagcaggc caagagtttg
     2341 gttatccttt tgtactgaaa agtaaaacat tggcttacga cggtcgtgga aattacgttg
     2401 ttcatcaacc atctgagatt cctactgcca tcaaagcact tggtgatcgt ccgctttatg
     2461 ttgaaaagtt cgttcctttc tccatggaaa ttgcagtgat ggtagtacgc agtttagacg
     2521 gaaaagttta taaaggataa tgtttgtcat ttagtatatg cccctgctcg tcttcccttc
     2581 tcaattcaac agcgtgctca aacccttgcc atggatgcgg tgcgcacttt tgaaggcgct
     2641 ggtatatatg gtgtagagat gtttgttttg caagatggtg aaaccatttt actcaacgaa
     2701 attgctcctc ggcctcacaa ttcaggtcac tacaccattg aagcttgccc aacttctcag
     2761 tttgaagctc acttacgggc catatgtggt cttcctttca gcgaaatcaa cacccaactc
     2821 tcgacttcca caactcatgc gttgatggta aatattttag gtactgatga tcctgattat
     2881 gtttcaaaga tcgctaaacg ttctctgtcc attcccggtg caactttgca tctttatggt
     2941 aaagctgaat ctagaaaggg tcgcaagatg ggacacgtta ccatcatttc tgattcacct
     3001 caagaatgtg aacgtaggta tcagatgctt cttgacgtca aagatcctgt cgaatcacct
     3061 gttgttggta ttatcatggg ttcggattct gatttaagca agatgaaaga tgctgccgtc
     3121 attttagatg aattcaaggt gccttacgaa cttactattg tttcagctca ccgcacacca
     3181 gatcgcatgg ttacttatgc tcgtaccgca gcttcaagag ggttgcgtgt gattattgct
     3241 ggtgctggtg gtgccgctca tttgcctggt atggttgctg caatgacacc tcttccagta
     3301 atcggcgttc ctgtaaaagg aagcactctt gacggagttg actctcttca ctctattgtt
     3361 cagatgcctc gaggtgtccc tgtcgccact gttgctatca ataatagcca aaatgccggt
     3421 attttagcct gtcgtatact tgctacattt caaccctccc ttttggctgc tatggagagc
     3481 tttatggaca atatgaaaga gattgtttta gaaaaggctg ataaattaga aaaagttggt
     3541 tggaaaaatt attctgcata ggcgaccata gacataactg ttaaatgatt ttgcttgctt
     3601 tttgttttaa ataatatttt attttgaaat tctagattgt aaaatgtatt ctaaaaagtg
     3661 attaaaaatt aaaaataaaa accccccgaa taatgtgctg cgacgcaatt aaaacccttg
     3721 a
//
