# Supplementary material for: POMBOX: A Fission Yeast Cloning Toolkit for Molecular and Synthetic Biology
Source: ACS Synth Biol. 2023 Nov 22;13(2):558–67. doi: 10.1021/acssynbio.3c00529 (PMC10877588; doi:10.1021/acssynbio.3c00529)
Supplement: Supplementary file 1 — sb3c00529_si_001.zip [file sb3c00529_si_001.zip › pPOM_plasmids/pPOM040_P8_5'Ura4.gb]

LOCUS       pPOM040_P8_5'Ura        3862 bp DNA     circular SYN 25-AUG-2023
DEFINITION  synthetic circular DNA.
ACCESSION   .
VERSION     .
KEYWORDS    .
SOURCE      synthetic DNA construct
  ORGANISM  synthetic DNA construct
REFERENCE   1  (bases 1 to 3862)
  AUTHORS   IOCB Prague
  TITLE     Direct Submission
  JOURNAL   Exported Aug 25, 2023 from SnapGene 7.0.1
            https://www.snapgene.com
FEATURES             Location/Qualifiers
     source          1..3862
                     /mol_type="other DNA"
                     /organism="recombinant plasmid"
     protein_bind    1..4
                     /label=BsmBI
     misc_feature    complement(7..115)
                     /label=CamR Terminator
     CDS             complement(116..775)
                     /label=CamR
     promoter        complement(776..880)
                     /label=CamR Promoter
     rep_origin      complement(881..1644)
                     /direction=LEFT
                     /label=ColE1
     misc_feature    1660..3855
                     /label=P8_Ura4
ORIGIN
        1 gaccagacca ataaaaaacg cccggcggca accgagcgtt ctgaacaaat ccagatggag
       61 ttctgaggtc attactggat ctatcaacag gagtccaagc gagctcgata tcaaattacg
      121 ccccgccctg ccactcatcg cagtactgtt gtaattcatt aagcattctg ccgacatgga
      181 agccatcaca aacggcatga tgaacctgaa tcgccagcgg catcagcacc ttgtcgcctt
      241 gcgtataata tttgcccatg gtgaaaacgg gggcgaagaa gttgtccata ttggccacgt
      301 ttaaatcaaa actggtgaaa ctcacccagg gattggctga aacgaaaaac atattctcaa
      361 taaacccttt agggaaatag gccaggtttt caccgtaaca cgccacatct tgcgaatata
      421 tgtgtagaaa ctgccggaaa tcgtcgtggt attcactcca gagcgatgaa aacgtttcag
      481 tttgctcatg gaaaacggtg taacaagggt gaacactatc ccatatcacc agctcaccgt
      541 ctttcattgc catacgaaat tccggatgag cattcatcag gcgggcaaga atgtgaataa
      601 aggccggata aaacttgtgc ttatttttct ttacggtctt taaaaaggcc gtaatatcca
      661 gctgaacggt ctggttatag gtacattgag caactgactg aaatgcctca aaatgttctt
      721 tacgatgcca ttgggatata tcaacggtgg tatatccagt gatttttttc tccattttag
      781 cttccttagc tcctgaaaat ctcgataact caaaaaatac gcccggtagt gatcttattt
      841 cattatggtg aaagttggaa cctcttacgt gcccgatcaa tcatgaccaa aatcccttaa
      901 cgtgagtttt cgttccactg agcgtcagac cccgtagaaa agatcaaagg atcttcttga
      961 gatccttttt ttctgcgcgt aatctgctgc ttgcaaacaa aaaaaccacc gctaccagcg
     1021 gtggtttgtt tgccggatca agagctacca actctttttc cgaaggtaac tggcttcagc
     1081 agagcgcaga taccaaatac tgttcttcta gtgtagccgt agttaggcca ccacttcaag
     1141 aactctgtag caccgcctac atacctcgct ctgctaatcc tgttaccagt ggctgctgcc
     1201 agtggcgata agtcgtgtct taccgggttg gactcaagac gatagttacc ggataaggcg
     1261 cagcggtcgg gctgaacggg gggttcgtgc acacagccca gcttggagcg aacgacctac
     1321 accgaactga gatacctaca gcgtgagcta tgagaaagcg ccacgcttcc cgaagggaga
     1381 aaggcggaca ggtatccggt aagcggcagg gtcggaacag gagagcgcac gagggagctt
     1441 ccagggggaa acgcctggta tctttatagt cctgtcgggt ttcgccacct ctgacttgag
     1501 cgtcgatttt tgtgatgctc gtcagggggg cggagcctat ggaaaaacgc cagcaacgcg
     1561 gcctttttac ggttcctggc cttttgctgg ccttttgctc acatgttctt tcctgcgtta
     1621 tcccctgatt ctgtggataa ccgtagtcgg tctcacaata tgcttacata atgagtgagt
     1681 gtcattattg aggaatgcca tgtcagattt gacacaactc agaacttatt aactttttat
     1741 gattggaact tttgttttgc ccaaggaatt tttaatggaa gaagttgttt tataaatgat
     1801 attgaattta tatccactct ttttagcgca tttgcatctc tactttaggt tcttctttga
     1861 ctagattcta ggatgcgtat tggatatact ggtctttgaa tcattgtcga aaaaaaaatt
     1921 catggttgta cccatgagca aactgctttt gtggttatcc atgtgcttct tttgttcagc
     1981 atctatcttc ttaatcgcat ggaagatttg atttaaacca aaagaaatat tgttaaactt
     2041 tgacagaagc tttaaatttt gattccatac attaaatgga taaaactcct gaagcttagc
     2101 tacaaatccc actggctata tgtatgcatt tgtgttaaaa aagtttgtat agattattta
     2161 atctactcag cattctttct ctaaatagga atttgttact taatggagaa aaaaatgttt
     2221 cgatttacct agtgtatttg tttgtatact cacgtttaat ttcaaacatc cattctatct
     2281 tgtgtaattt ttggcatggt gaaaaagata atcagcctta taatctttac aaaagtaaga
     2341 aattctgtaa ataagcctta atgcccttgc tttaaattaa aatggttctt tttcatgata
     2401 atgtttgcac tttgtgaata tattttagat agttctgtga ggtataatta agatgtttta
     2461 gagacttata caattttgtc tttataaatt cttaattgat tttaccatcc cagtttaact
     2521 atgcttcgtc ggcatctctg cacatgtcgt gttttcttac cgtattgtcc taccaagaac
     2581 ctcttttttg cttggatcga aattaaaggt ttaaaagcaa agttatggat gctagagtat
     2641 ttcaaagcta ttcagctaga gctgagggga tgaaaaatcc cattgccaag gaattgttgg
     2701 ctttgatgga agaaaagcaa agcaacttgt cagtcgcggt cgatttgacg aagaaatccg
     2761 aaatcttaga attggtagat aaaattggac cctatgtctg tgttatcaag acacatattg
     2821 acgttgtcga ggatttcgac caggatatgg tagaaaaact ggtggcctta ggtaaaaagc
     2881 atcgttttct tatctttgag gatcgcaaat tcgcagacat tggaaatacc gtcaagctac
     2941 aatatgcatc tggtgtgtac aaaattgctt cttgggctca tatcacaaat tgccatacag
     3001 tgccaggcga gggtattata caaggcctca aagaagttgg tttacctttg ggacgtggac
     3061 tcttgctttt ggctgaaatg tcttccaaag gctctttggc tactggttcc tacacagaga
     3121 aaaccttaga atggtttgag aagcataccg atttttgctt tggctttata gctggtcgtc
     3181 gatttcctaa ccttcaaagc gactacataa ctatgtcccc tggtatcggc ttggatgtta
     3241 aaggtgacgg gctgggacag caatatcgta ctcctgaaga agtgattgta aactgcggta
     3301 gcgatatcat cattgttggt cgtggagtct atggagctgg tcgtaatcct gttgtcgaag
     3361 ccaagagata tagagaagct ggttggaagg catatcagca aagactttct cagcattaaa
     3421 aaaagactaa tgtaaaattt ttttggttgg ttattgaaaa agtcgatgcc ttgtttgcgt
     3481 ttgttttcct aggcgtttta tgtcagaagg catttagaat tagtatacaa gtactctttg
     3541 gtaaaatttt atgtagcgac taaaatatta actattatag ataaacacct tgggaataaa
     3601 aagtaatttg ctatagtaat ttattaaaca tgctcctaca acattaccac aatcttttct
     3661 cttggattga cattgaataa gaaaagagtg aattttttta gacttgtaat gataactatg
     3721 tacaaagcca atgaaagatg tatgtagatg aatgtaaaat accatgtaga caaacaagat
     3781 aaaacttggt tataaacatt ggtgttggaa cagaataaat tagatgtcaa aaagtttcgt
     3841 caatatcaca agcttccctt ga
//
