# Supplementary material for: POMBOX: A Fission Yeast Cloning Toolkit for Molecular and Synthetic Biology
Source: ACS Synth Biol. 2023 Nov 22;13(2):558–67. doi: 10.1021/acssynbio.3c00529 (PMC10877588; doi:10.1021/acssynbio.3c00529)
Supplement: Supplementary file 1 — sb3c00529_si_001.zip [file sb3c00529_si_001.zip › TableS2/pTP0017_P3_CaMXMT1.gb]

LOCUS       pTP0017        2800 bp DNA     circular SYN 28-AUG-2023
DEFINITION  synthetic circular DNA
ACCESSION   .
VERSION     .
KEYWORDS    .
SOURCE      synthetic DNA construct
  ORGANISM  recombinant plasmid
REFERENCE   1  (bases 1 to 2800)
  AUTHORS   IOCB Prague
  TITLE     Direct Submission
  JOURNAL   Exported Aug 28, 2023 from SnapGene 7.0.1
            https://www.snapgene.com
FEATURES             Location/Qualifiers
     source          1..2800
                     /mol_type="other DNA"
                     /organism="recombinant plasmid"
     protein_bind    1..4
                     /label=BsmBI
     misc_feature    complement(7..115)
                     /label=CamR Terminator
     CDS             complement(116..775)
                     /label=CamR
     promoter        complement(776..880)
                     /label=CamR Promoter
     rep_origin      complement(881..1644)
                     /direction=LEFT
                     /label=ColE1
     CDS             1657..2793
                     /codon_start=1
                     /label=MXMT1
                     /translation="MELQEVLHMNEGEGDTSYAKNASYNLALAKVKPFLEQCIRELLRA
                     NLPNINKCIKVADLGCASGPNTLLTVRDIVQSIDKVGQEEKNELERPTIQIFLNDLFQN
                     DFNSVFKLLPSFYRKLEKENGRKIGSCLISAMPGSFYGRLFPEESMHFLHSCYSVHWLS
                     QVPSGLVIELGIGANKGSIYSSKGCRPPVQKAYLDQFTKDFTTFLRIHSKELFSRGRML
                     LTCICKVDEFDEPNPLDLLDMAINDLIVEGLLEEEKLDSFNIPFFTPSAEEVKCIVEEE
                     GSCEILYLETFKAHYDAAFSIDDDYPVRSHEQIKAEYVASLIRSVYEPILASHFGEAIM
                     PDLFHRLAKHAAKVLHMGKGCYNNLIISLAKKPEKSDV"
ORIGIN
        1 gaccagacca ataaaaaacg cccggcggca accgagcgtt ctgaacaaat ccagatggag
       61 ttctgaggtc attactggat ctatcaacag gagtccaagc gagctcgata tcaaattacg
      121 ccccgccctg ccactcatcg cagtactgtt gtaattcatt aagcattctg ccgacatgga
      181 agccatcaca aacggcatga tgaacctgaa tcgccagcgg catcagcacc ttgtcgcctt
      241 gcgtataata tttgcccatg gtgaaaacgg gggcgaagaa gttgtccata ttggccacgt
      301 ttaaatcaaa actggtgaaa ctcacccagg gattggctga aacgaaaaac atattctcaa
      361 taaacccttt agggaaatag gccaggtttt caccgtaaca cgccacatct tgcgaatata
      421 tgtgtagaaa ctgccggaaa tcgtcgtggt attcactcca gagcgatgaa aacgtttcag
      481 tttgctcatg gaaaacggtg taacaagggt gaacactatc ccatatcacc agctcaccgt
      541 ctttcattgc catacgaaat tccggatgag cattcatcag gcgggcaaga atgtgaataa
      601 aggccggata aaacttgtgc ttatttttct ttacggtctt taaaaaggcc gtaatatcca
      661 gctgaacggt ctggttatag gtacattgag caactgactg aaatgcctca aaatgttctt
      721 tacgatgcca ttgggatata tcaacggtgg tatatccagt gatttttttc tccattttag
      781 cttccttagc tcctgaaaat ctcgataact caaaaaatac gcccggtagt gatcttattt
      841 cattatggtg aaagttggaa cctcttacgt gcccgatcaa tcatgaccaa aatcccttaa
      901 cgtgagtttt cgttccactg agcgtcagac cccgtagaaa agatcaaagg atcttcttga
      961 gatccttttt ttctgcgcgt aatctgctgc ttgcaaacaa aaaaaccacc gctaccagcg
     1021 gtggtttgtt tgccggatca agagctacca actctttttc cgaaggtaac tggcttcagc
     1081 agagcgcaga taccaaatac tgttcttcta gtgtagccgt agttaggcca ccacttcaag
     1141 aactctgtag caccgcctac atacctcgct ctgctaatcc tgttaccagt ggctgctgcc
     1201 agtggcgata agtcgtgtct taccgggttg gactcaagac gatagttacc ggataaggcg
     1261 cagcggtcgg gctgaacggg gggttcgtgc acacagccca gcttggagcg aacgacctac
     1321 accgaactga gatacctaca gcgtgagcta tgagaaagcg ccacgcttcc cgaagggaga
     1381 aaggcggaca ggtatccggt aagcggcagg gtcggaacag gagagcgcac gagggagctt
     1441 ccagggggaa acgcctggta tctttatagt cctgtcgggt ttcgccacct ctgacttgag
     1501 cgtcgatttt tgtgatgctc gtcagggggg cggagcctat ggaaaaacgc cagcaacgcg
     1561 gcctttttac ggttcctggc cttttgctgg ccttttgctc acatgttctt tcctgcgtta
     1621 tcccctgatt ctgtggataa ccgtagtcgg tctcatatgg aacttcaaga ggttcttcac
     1681 atgaatgaag gtgaaggtga tacttcttac gctaagaatg cttcttacaa ccttgctctt
     1741 gctaaggtta agccttttct tgaacaatgc attcgtgaac ttttgcgtgc taatcttcct
     1801 aacattaaca agtgcattaa ggttgctgat cttggttgtg cttctggtcc taatacttta
     1861 cttactgttc gtgacattgt ccagtccatt gataaggttg gtcaagaaga aaagaacgaa
     1921 cttgaacgtc ctaccatcca gatttttctt aacgaccttt tccagaacga cttcaactct
     1981 gtttttaagc ttcttcccag cttctaccgt aagcttgaaa aagaaaatgg tcgcaagatt
     2041 ggctcctgtc ttatttctgc tatgcctggt tctttttacg gtcgtttatt tcctgaagag
     2101 tctatgcatt tccttcactc ttgctattct gttcattggc tttctcaagt tccttccggt
     2161 cttgttattg aattaggtat tggtgctaac aagggctcca tctattcttc taaaggttgt
     2221 cgtcctcctg ttcagaaagc ttatcttgat caattcacca aggactttac caccttcctt
     2281 cgtattcact ccaaagaact ttttagtcgt ggtcgtatgc ttttgacttg tatctgtaag
     2341 gttgatgagt tcgatgagcc taatcctctt gatcttttag acatggctat caacgatctt
     2401 attgtcgaag gtcttttgga ggaagagaag cttgattctt tcaatattcc tttcttcacc
     2461 ccttctgctg aagaggttaa gtgtatagtt gaagaagaag gttcctgcga gattctttac
     2521 cttgaaactt ttaaggctca ttacgacgct gctttttcta ttgatgatga ttaccctgtt
     2581 cgttcccatg aacaaatcaa ggctgaatat gttgcctcct tgattcgttc tgtttacgaa
     2641 cctattcttg cttctcattt cggtgaagct attatgcctg atctttttca ccgtcttgct
     2701 aaacatgctg ctaaagttct tcatatgggt aagggttgct acaacaactt gattatttcc
     2761 cttgctaaaa agcccgagaa gtccgatgtt taaatcctga
//
