# Supplementary material for: POMBOX: A Fission Yeast Cloning Toolkit for Molecular and Synthetic Biology
Source: ACS Synth Biol. 2023 Nov 22;13(2):558–67. doi: 10.1021/acssynbio.3c00529 (PMC10877588; doi:10.1021/acssynbio.3c00529)
Supplement: Supplementary file 1 — sb3c00529_si_001.zip [file sb3c00529_si_001.zip › TableS2/pTP0210_P2_A0A5S9IQ85.gb]

LOCUS       pTP0210_P2_A0A5S        2692 bp DNA     circular SYN 28-AUG-2023
DEFINITION  synthetic circular DNA.
ACCESSION   .
VERSION     .
KEYWORDS    .
SOURCE      synthetic DNA construct
  ORGANISM  synthetic DNA construct
REFERENCE   1  (bases 1 to 2692)
  AUTHORS   IOCB Prague
  TITLE     Direct Submission
  JOURNAL   Exported Aug 28, 2023 from SnapGene 7.0.1
            https://www.snapgene.com
FEATURES             Location/Qualifiers
     source          1..2692
                     /mol_type="other DNA"
                     /organism="synthetic DNA construct"
     protein_bind    1..4
                     /label=BsmBI
     misc_feature    complement(7..115)
                     /label=CamR Terminator
     CDS             complement(116..775)
                     /label=CamR
     promoter        complement(776..880)
                     /label=CamR Promoter
     rep_origin      complement(881..1644)
                     /direction=LEFT
                     /label=ColE1
     misc_feature    1657..2685
                     /label=A0A5S9IQ85
ORIGIN
        1 gaccagacca ataaaaaacg cccggcggca accgagcgtt ctgaacaaat ccagatggag
       61 ttctgaggtc attactggat ctatcaacag gagtccaagc gagctcgata tcaaattacg
      121 ccccgccctg ccactcatcg cagtactgtt gtaattcatt aagcattctg ccgacatgga
      181 agccatcaca aacggcatga tgaacctgaa tcgccagcgg catcagcacc ttgtcgcctt
      241 gcgtataata tttgcccatg gtgaaaacgg gggcgaagaa gttgtccata ttggccacgt
      301 ttaaatcaaa actggtgaaa ctcacccagg gattggctga aacgaaaaac atattctcaa
      361 taaacccttt agggaaatag gccaggtttt caccgtaaca cgccacatct tgcgaatata
      421 tgtgtagaaa ctgccggaaa tcgtcgtggt attcactcca gagcgatgaa aacgtttcag
      481 tttgctcatg gaaaacggtg taacaagggt gaacactatc ccatatcacc agctcaccgt
      541 ctttcattgc catacgaaat tccggatgag cattcatcag gcgggcaaga atgtgaataa
      601 aggccggata aaacttgtgc ttatttttct ttacggtctt taaaaaggcc gtaatatcca
      661 gctgaacggt ctggttatag gtacattgag caactgactg aaatgcctca aaatgttctt
      721 tacgatgcca ttgggatata tcaacggtgg tatatccagt gatttttttc tccattttag
      781 cttccttagc tcctgaaaat ctcgataact caaaaaatac gcccggtagt gatcttattt
      841 cattatggtg aaagttggaa cctcttacgt gcccgatcaa tcatgaccaa aatcccttaa
      901 cgtgagtttt cgttccactg agcgtcagac cccgtagaaa agatcaaagg atcttcttga
      961 gatccttttt ttctgcgcgt aatctgctgc ttgcaaacaa aaaaaccacc gctaccagcg
     1021 gtggtttgtt tgccggatca agagctacca actctttttc cgaaggtaac tggcttcagc
     1081 agagcgcaga taccaaatac tgttcttcta gtgtagccgt agttaggcca ccacttcaag
     1141 aactctgtag caccgcctac atacctcgct ctgctaatcc tgttaccagt ggctgctgcc
     1201 agtggcgata agtcgtgtct taccgggttg gactcaagac gatagttacc ggataaggcg
     1261 cagcggtcgg gctgaacggg gggttcgtgc acacagccca gcttggagcg aacgacctac
     1321 accgaactga gatacctaca gcgtgagcta tgagaaagcg ccacgcttcc cgaagggaga
     1381 aaggcggaca ggtatccggt aagcggcagg gtcggaacag gagagcgcac gagggagctt
     1441 ccagggggaa acgcctggta tctttatagt cctgtcgggt ttcgccacct ctgacttgag
     1501 cgtcgatttt tgtgatgctc gtcagggggg cggagcctat ggaaaaacgc cagcaacgcg
     1561 gcctttttac ggttcctggc cttttgctgg ccttttgctc acatgttctt tcctgcgtta
     1621 tcccctgatt ctgtggataa ccgtagtcgg tctcatatga tgttcccaca aactgttttg
     1681 ccaccacatt tggctaaatt ggatgaagag ttgttcgaca tcgaaaggat ggatagaaag
     1741 attgatatcg ccttgcaaga gtctccatct ttgttgtctt gtaagagaga taggttcttc
     1801 gatatcgttc cagttggttt caactacgtt atgttgaact gcatttctcc aaagtgggct
     1861 gaagatttgt tgatgatcaa ggtcaagctg aagatcctgt tccaaatcta ttacgaattg
     1921 gccgatttgt cccattcctc tcaacattct caaactacct gtttgttgga ggaactgtac
     1981 aaattgccat tgcaatctaa gcacttgaac ttcgagaagt tgtccaaaga acaagctgaa
     2041 accttgcatt tctgtaccaa tttgtggcac gatgtcatta acttcattcc acaattgcct
     2101 tactaccacc tgttcaagaa gttcttcttc ttcgacatcc aacaattcta cattgccaac
     2161 agatactggc agttgattag aaagtatccc gagatgtcta acaaggtcga aaacagatca
     2221 ttcttgtccc atcatatggg tatcgttatc aacggtatga tcgatttcat gggtactact
     2281 gaaggtagat tcgatgaatt gggtgctatg agaaacgtct tgtacaaagc tcaaatcatc
     2341 tgcagaatct ccagagttat gaacaccttg gaaagatcca ttagatccgg tgatatctcc
     2401 aacgaagtta ttgctattgc catcgaacac atgttgttgc caactcaaat ccacaaaaag
     2461 accaacgacg aattgcaaca aattttcgct ccagtcattc aaaagatcca cttggatgtt
     2521 gaaaagctgt acagagaaat taccacctct tccattacca ctttctgcgt tcatgaattt
     2581 gctagaggtt tgaaggcatt gcatcacttg tttgatggtt tctacgataa cggtgaaatc
     2641 cattacatcc actgggatga tatcgataag atcgatgttg tctaaatcct ga
//
