# Supplementary material for: POMBOX: A Fission Yeast Cloning Toolkit for Molecular and Synthetic Biology
Source: ACS Synth Biol. 2023 Nov 22;13(2):558–67. doi: 10.1021/acssynbio.3c00529 (PMC10877588; doi:10.1021/acssynbio.3c00529)
Supplement: Supplementary file 1 — sb3c00529_si_001.zip [file sb3c00529_si_001.zip › TableS2/pTP0216_P2_UPI41561.gb]

LOCUS       pTP0216_P2_UPI41        2650 bp DNA     circular SYN 28-AUG-2023
DEFINITION  synthetic circular DNA.
ACCESSION   .
VERSION     .
KEYWORDS    .
SOURCE      synthetic DNA construct
  ORGANISM  synthetic DNA construct
REFERENCE   1  (bases 1 to 2650)
  AUTHORS   IOCB Prague
  TITLE     Direct Submission
  JOURNAL   Exported Aug 28, 2023 from SnapGene 7.0.1
            https://www.snapgene.com
FEATURES             Location/Qualifiers
     source          1..2650
                     /mol_type="other DNA"
                     /organism="synthetic DNA construct"
     protein_bind    1..4
                     /label=BsmBI
     misc_feature    complement(7..115)
                     /label=CamR Terminator
     CDS             complement(116..775)
                     /label=CamR
     promoter        complement(776..880)
                     /label=CamR Promoter
     rep_origin      complement(881..1644)
                     /direction=LEFT
                     /label=ColE1
     misc_feature    1657..2643
                     /label=UPI41561
ORIGIN
        1 gaccagacca ataaaaaacg cccggcggca accgagcgtt ctgaacaaat ccagatggag
       61 ttctgaggtc attactggat ctatcaacag gagtccaagc gagctcgata tcaaattacg
      121 ccccgccctg ccactcatcg cagtactgtt gtaattcatt aagcattctg ccgacatgga
      181 agccatcaca aacggcatga tgaacctgaa tcgccagcgg catcagcacc ttgtcgcctt
      241 gcgtataata tttgcccatg gtgaaaacgg gggcgaagaa gttgtccata ttggccacgt
      301 ttaaatcaaa actggtgaaa ctcacccagg gattggctga aacgaaaaac atattctcaa
      361 taaacccttt agggaaatag gccaggtttt caccgtaaca cgccacatct tgcgaatata
      421 tgtgtagaaa ctgccggaaa tcgtcgtggt attcactcca gagcgatgaa aacgtttcag
      481 tttgctcatg gaaaacggtg taacaagggt gaacactatc ccatatcacc agctcaccgt
      541 ctttcattgc catacgaaat tccggatgag cattcatcag gcgggcaaga atgtgaataa
      601 aggccggata aaacttgtgc ttatttttct ttacggtctt taaaaaggcc gtaatatcca
      661 gctgaacggt ctggttatag gtacattgag caactgactg aaatgcctca aaatgttctt
      721 tacgatgcca ttgggatata tcaacggtgg tatatccagt gatttttttc tccattttag
      781 cttccttagc tcctgaaaat ctcgataact caaaaaatac gcccggtagt gatcttattt
      841 cattatggtg aaagttggaa cctcttacgt gcccgatcaa tcatgaccaa aatcccttaa
      901 cgtgagtttt cgttccactg agcgtcagac cccgtagaaa agatcaaagg atcttcttga
      961 gatccttttt ttctgcgcgt aatctgctgc ttgcaaacaa aaaaaccacc gctaccagcg
     1021 gtggtttgtt tgccggatca agagctacca actctttttc cgaaggtaac tggcttcagc
     1081 agagcgcaga taccaaatac tgttcttcta gtgtagccgt agttaggcca ccacttcaag
     1141 aactctgtag caccgcctac atacctcgct ctgctaatcc tgttaccagt ggctgctgcc
     1201 agtggcgata agtcgtgtct taccgggttg gactcaagac gatagttacc ggataaggcg
     1261 cagcggtcgg gctgaacggg gggttcgtgc acacagccca gcttggagcg aacgacctac
     1321 accgaactga gatacctaca gcgtgagcta tgagaaagcg ccacgcttcc cgaagggaga
     1381 aaggcggaca ggtatccggt aagcggcagg gtcggaacag gagagcgcac gagggagctt
     1441 ccagggggaa acgcctggta tctttatagt cctgtcgggt ttcgccacct ctgacttgag
     1501 cgtcgatttt tgtgatgctc gtcagggggg cggagcctat ggaaaaacgc cagcaacgcg
     1561 gcctttttac ggttcctggc cttttgctgg ccttttgctc acatgttctt tcctgcgtta
     1621 tcccctgatt ctgtggataa ccgtagtcgg tctcatatgt ttagaatcaa cttgcatttc
     1681 accaccgttg gttacatcgt tgatgataga attgaaggct acaccatgga agaaatgacc
     1741 gaattgtgtg atgcttacga catgttggaa agagaaatca aggataagtt cccagattgc
     1801 ccatccattg aagatatgaa caactccttg caactggtga gaaacaagtt ttctagagct
     1861 gctgttacca tggttatgga tttcgttaat caatccgcct tgttcttctt gagacaaggt
     1921 aaaacttcca gagaaagagt caccaatttc agaagaagat tgtctaacgc cgttaccatc
     1981 tactaccaag ctattagaaa caaggtcaag atgggttctc atgtctctga aggtgaaatg
     2041 ttgtggcgta gatgttttga tgttttggct gttccatctt acttggctcc agaatctttt
     2101 actgctgcta ttgaaacagg tgaatggcca atcagagaac tgtatgagtt gtacattttc
     2161 ggcatcttgt actccactgt tatcaacgac ttgtactctt tccacaggga aaagttgaac
     2221 aactgtgata acgtcatcaa ggtgtggttc agagaagaat ccgtttcctc tattcatgaa
     2281 gccaacgaaa agatctgcca aattttggat gctatcatgc agtatatgta ccagaagatc
     2341 gaagaaacta aggccaagta cagacaatct caagaattga aagccttgtt ggattacact
     2401 ggttatgtta ctgctggttg gatcttcgtt cataacaaag ctgctccaag atacttggaa
     2461 tccccatacc aaattaccct gaaagaaatt ccagacgccg aaatttctgg ttggttgaaa
     2521 tctaaaactc cattcggttg gtccgttatc gatagattca ttgacaagat gaactccgct
     2581 aaaggtaagg ctgttatgga tgctttgtgt ggttttactg atggtaatgg tgtcctgatg
     2641 tgaatcctga
//
