# Supplementary material for: POMBOX: A Fission Yeast Cloning Toolkit for Molecular and Synthetic Biology
Source: ACS Synth Biol. 2023 Nov 22;13(2):558–67. doi: 10.1021/acssynbio.3c00529 (PMC10877588; doi:10.1021/acssynbio.3c00529)
Supplement: Supplementary file 1 — sb3c00529_si_001.zip [file sb3c00529_si_001.zip › TableS2/pTP0222_P2_A0A1I7GSV9.gb]

LOCUS       pTP0222_P2_A0A1I        2836 bp DNA     circular SYN 28-AUG-2023
DEFINITION  synthetic circular DNA.
ACCESSION   .
VERSION     .
KEYWORDS    .
SOURCE      synthetic DNA construct
  ORGANISM  synthetic DNA construct
REFERENCE   1  (bases 1 to 2836)
  AUTHORS   IOCB Prague
  TITLE     Direct Submission
  JOURNAL   Exported Aug 28, 2023 from SnapGene 7.0.1
            https://www.snapgene.com
FEATURES             Location/Qualifiers
     source          1..2836
                     /mol_type="other DNA"
                     /organism="synthetic DNA construct"
     protein_bind    1..4
                     /label=BsmBI
     misc_feature    complement(7..115)
                     /label=CamR Terminator
     CDS             complement(116..775)
                     /label=CamR
     promoter        complement(776..880)
                     /label=CamR Promoter
     rep_origin      complement(881..1644)
                     /direction=LEFT
                     /label=ColE1
     misc_feature    1657..2829
                     /label=A0A1I7GSV9
ORIGIN
        1 gaccagacca ataaaaaacg cccggcggca accgagcgtt ctgaacaaat ccagatggag
       61 ttctgaggtc attactggat ctatcaacag gagtccaagc gagctcgata tcaaattacg
      121 ccccgccctg ccactcatcg cagtactgtt gtaattcatt aagcattctg ccgacatgga
      181 agccatcaca aacggcatga tgaacctgaa tcgccagcgg catcagcacc ttgtcgcctt
      241 gcgtataata tttgcccatg gtgaaaacgg gggcgaagaa gttgtccata ttggccacgt
      301 ttaaatcaaa actggtgaaa ctcacccagg gattggctga aacgaaaaac atattctcaa
      361 taaacccttt agggaaatag gccaggtttt caccgtaaca cgccacatct tgcgaatata
      421 tgtgtagaaa ctgccggaaa tcgtcgtggt attcactcca gagcgatgaa aacgtttcag
      481 tttgctcatg gaaaacggtg taacaagggt gaacactatc ccatatcacc agctcaccgt
      541 ctttcattgc catacgaaat tccggatgag cattcatcag gcgggcaaga atgtgaataa
      601 aggccggata aaacttgtgc ttatttttct ttacggtctt taaaaaggcc gtaatatcca
      661 gctgaacggt ctggttatag gtacattgag caactgactg aaatgcctca aaatgttctt
      721 tacgatgcca ttgggatata tcaacggtgg tatatccagt gatttttttc tccattttag
      781 cttccttagc tcctgaaaat ctcgataact caaaaaatac gcccggtagt gatcttattt
      841 cattatggtg aaagttggaa cctcttacgt gcccgatcaa tcatgaccaa aatcccttaa
      901 cgtgagtttt cgttccactg agcgtcagac cccgtagaaa agatcaaagg atcttcttga
      961 gatccttttt ttctgcgcgt aatctgctgc ttgcaaacaa aaaaaccacc gctaccagcg
     1021 gtggtttgtt tgccggatca agagctacca actctttttc cgaaggtaac tggcttcagc
     1081 agagcgcaga taccaaatac tgttcttcta gtgtagccgt agttaggcca ccacttcaag
     1141 aactctgtag caccgcctac atacctcgct ctgctaatcc tgttaccagt ggctgctgcc
     1201 agtggcgata agtcgtgtct taccgggttg gactcaagac gatagttacc ggataaggcg
     1261 cagcggtcgg gctgaacggg gggttcgtgc acacagccca gcttggagcg aacgacctac
     1321 accgaactga gatacctaca gcgtgagcta tgagaaagcg ccacgcttcc cgaagggaga
     1381 aaggcggaca ggtatccggt aagcggcagg gtcggaacag gagagcgcac gagggagctt
     1441 ccagggggaa acgcctggta tctttatagt cctgtcgggt ttcgccacct ctgacttgag
     1501 cgtcgatttt tgtgatgctc gtcagggggg cggagcctat ggaaaaacgc cagcaacgcg
     1561 gcctttttac ggttcctggc cttttgctgg ccttttgctc acatgttctt tcctgcgtta
     1621 tcccctgatt ctgtggataa ccgtagtcgg tctcatatgt acaacaaggc tagaaagaag
     1681 tggttcatcc aaggtaacaa gttggaatgc aacatcagag aatacgatgt ccacgaaaag
     1741 aagaacaacg agaagaacat gtccagcttc atcaaaaaga tcgagaagca catgaagaag
     1801 aggccaattg atacttctaa acaagccttg tgggaagaag agatcatctc cattattaag
     1861 tccttcatca agaacgacga gatcttcaat ttgtctggtt tggatactta cgagttggac
     1921 tgcatgatta acatgaacag ggaattcttg tacagggcca gagaattcga ttctaagatc
     1981 gaaaaggact ccgttttcca agctttgaga aatgtttgga tcgtcggtat attgcaagat
     2041 ttgttgggtg aaaagatctg cctgaagaag tctattttcg cctactctat ggtttaccca
     2101 tactccgata atttcttgga cgataacaac atcaccaacg aagaaaagga cgagttcaac
     2161 gaaaagttgt acttgatggt caagggtgag aagatccact tggaaaatga attggaagag
     2221 aagatctaca agctgatcaa ctacatcgaa gatgactacg aaagatccaa ataccaaggt
     2281 gtctacagat ccttgatcga catctacaaa tcccaagtca agtccattaa gcaacagggc
     2341 aaaatgtata ttccatacga agccgatatc ctggacatct ctattgaaaa aggtggtact
     2401 tccgttttgg ttgacggtta tttgattaag ggtgacttga acgacttgga gaaagaattc
     2461 tgtatcaact acggtacgct gttgcaattg atcgatgatt tccaagactt gaaagaggac
     2521 aactactcta ccattatgac tcaagttgcc gagaagtact acttggatgt tatcatcaac
     2581 aagttgatta actacgtcta cgacctgttc aacaacacta ggtttttgga aaaccgtgag
     2641 aacctgaaga aagtcatgat ctccaactgc attattatga tcgtctgcaa cattgccttg
     2701 aacaagcaat acttctccga gaactacatc aaggacatgg aaaagtacat tccattcacc
     2761 atcgactaca ttgaggtttt ggataaggac ttgaagaaga agttgagaaa gactgaaggt
     2821 ttggcctgaa tcctga
//
