# Supplementary material for: POMBOX: A Fission Yeast Cloning Toolkit for Molecular and Synthetic Biology
Source: ACS Synth Biol. 2023 Nov 22;13(2):558–67. doi: 10.1021/acssynbio.3c00529 (PMC10877588; doi:10.1021/acssynbio.3c00529)
Supplement: Supplementary file 1 — sb3c00529_si_001.zip [file sb3c00529_si_001.zip › TableS4/pTP0135_P234_pTIF51_mRuby2_tENO1.fa]

>pTP0135_P234_pTIF51_mRuby2_tENO1  (8010 bp)
gctgagcatgagacggaaatctgctcgtcagtggtgctcacactgacgaatcatgtacagatcataccgatgactgcctg
gcgactcacaactaagcaagacagccggaaccagcgccggcgaacaccactgcatatatggcatatcacaacagtccaac
tagtgcactgcagtacagtttagcttgcctcgtccccgccgggtcacccggccagcgacatggaggcccagaataccctc
cttgacagtcttgacgtgcgcagctcaggggcatgatgtgactgtcgcccgtacatttagcccatacatccccatgtata
atcatttgcatccatacattttgatggccgcacggcgcgaagcaaaaattacggctcctcgctccagacctgcgagcagg
gaaacgctcccctcacagacgcgttgaattgtccccacgccgcgcccctgtagagaaatataaaaggttaggatttgcca
ctgaggttcttctttcatatacttccttttaaaatcttgctaggatacagttctcacatcacatccgaacataaacaaaa
atgggtaaggaaaagactcacgtttcgaggccgcgattaaattccaacatggatgctgatttatatgggtataaatgggc
tcgcgataatgtcgggcaatcaggtgcgacaatctatcgattgtatgggaagcccgatgcgccagagttgtttctgaaac
atggcaaaggtagcgttgccaatgatgttacagatgagatggtcagactaaactggctgacggaatttatgcctcttccg
accatcaagcattttatccgtactcctgatgatgcatggttactcaccactgcgatccccggcaaaacagcattccaggt
attagaagaatatcctgattcaggtgaaaatattgttgatgcgctggcagtgttcctgcgccggttgcattcgattcctg
tttgtaattgtccttttaacagcgatcgcgtatttcgtctggctcaggcgcaatcacgaatgaataacggtttggttgat
gcgagtgattttgatgacgagcgtaatggctggcctgttgaacaagtctggaaagaaatgcataagcttttgccattctc
accggattcagtcgtcactcatggtgatttctcacttgataaccttatttttgacgaggggaaattaataggttgtattg
atgttggacgagtcggaatcgcagaccgataccaggatcttgccatcctatggaactgcctcggtgagttttctccttca
ttacagaaacggctttttcaaaaatatggtattgataatcctgatatgaataaattgcagtttcatttgatgctcgatga
gtttttctaaagtaactgacaataaaaagattcttgttttcaagaacttgtcatttgtatagtttttttatattgtagtt
gttctattttaatcaaatgttagcgtgatttatattttttttcgcctcgacatcatctgcccagatgcgaagttaagtgc
gcagaaagtaatatcatgcgtcaatcgtatgtgaatgctggtcgctatactggagtttattattcaaaactagtatactt
tttctcggagtataatacacaatatcggtgcaaataggttttaaaattgctccaatcacatgttcttaagaaaaaaacgt
caaaagaaatctaagtattcccaaaataattcctcctgacatgagaagaataaaaaacactaagatgcattgtcagtatg
aaacacaagccaaagttgctaacaataggatcaattcttacttactggcaatgttacgaggaatcttggtaggaggatgt
ttggcaacataacgttcttttgaatttgtttttacacgacgagtaatgttcttctgaaactgtgtgtttgcacgacgctg
agagggagtttgaaccgtctaaaagacatagttaggatccatgatgcacagatttctaaagataaaactacttacaggca
tgttggtttattaaaaaagaaaaacaggaatgataagagggaaagaatacgtgtacagagcaccgagcggccgcgattat
caaaaaggatcttcacctagatccttttaaattaaaaatgaagttttaaatcaatctaaagtatatatgagtaaacttgg
tctgacagttaccaatgcttaatcagtgaggcacctatctcagcgatctgtctatttcgttcatccatagttgcctgact
ccccgtcgtgtagataactacgatacgggagggcttaccatctggccccagtgctgcaatgataccgcgggacccacgct
caccggctccagatttatcagcaataaaccagccagccggaagggccgagcgcagaagtggtcctgcaactttatccgcc
tccatccagtctattaattgttgccgggaagctagagtaagtagttcgccagttaatagtttgcgcaacgttgttgccat
tgctacaggcatcgtggtgtcacgctcgtcgtttggtatggcttcattcagctccggttcccaacgatcaaggcgagtta
catgatcccccatgttgtgcaaaaaagcggttagctccttcggtcctccgatcgttgtcagaagtaagttggccgcagtg
ttatcactcatggttatggcagcactgcataattctcttactgtcatgccatccgtaagatgcttttctgtgactggtga
gtactcaaccaagtcattctgagaatagtgtatgcggcgaccgagttgctcttgcccggcgtcaatacgggataataccg
cgccacatagcagaactttaaaagtgctcatcattggaaaacgttcttcggggcgaaaactctcaaggatcttaccgctg
ttgagatccagttcgatgtaacccactcgtgcacccaactgatcttcagcatcttttactttcaccagcgtttctgggtg
agcaaaaacaggaaggcaaaatgccgcaaaaaagggaataagggcgacacggaaatgttgaatactcatactcttccttt
ttcaatattattgaagcatttatcagggttattgtctcatgagcggatacatatttgaatgtatttagaaaaataaacaa
ataggggttccgcgcacatttccccgaaaagtgccacctgtcatgaccaaaatcccttaacgtgagttttcgttccactg
agcgtcagaccccgtagaaaagatcaaaggatcttcttgagatcctttttttctgcgcgtaatctgctgcttgcaaacaa
aaaaaccaccgctaccagcggtggtttgtttgccggatcaagagctaccaactctttttccgaaggtaactggcttcagc
agagcgcagataccaaatactgttcttctagtgtagccgtagttaggccaccacttcaagaactctgtagcaccgcctac
atacctcgctctgctaatcctgttaccagtggctgctgccagtggcgataagtcgtgtcttaccgggttggactcaagac
gatagttaccggataaggcgcagcggtcgggctgaacggggggttcgtgcacacagcccagcttggagcgaacgacctac
accgaactgagatacctacagcgtgagctatgagaaagcgccacgcttcccgaagggagaaaggcggacaggtatccggt
aagcggcagggtcggaacaggagagcgcacgagggagcttccagggggaaacgcctggtatctttatagtcctgtcgggt
ttcgccacctctgacttgagcgtcgatttttgtgatgctcgtcaggggggcggagcctatggaaaaacgccagcaacgcg
gcctttttacggttcctggccttttgctggccttttgctcacatgttctttcctgcgttatcccctgattctgtggataa
ccgtgcggccgccaatatgcttacataatgagtgagtgtcattattgaggaatgccatgtcagatttgacacaactcaga
acttattaactttttatgattggaacttttgttttgcccaaggaatttttaatggaagaagttgttttataaatgatatt
gaatttatatccactctttttagcgcatttgcatctctactttaggttcttctttgactagattctaggatgcgtattgg
atatactggtctttgaatcattgtcgaaaaaaaaattcatggttgtacccatgagcaaactgcttttgtggttatccatg
tgcttcttttgttcagcatctatcttcttaatcgcatggaagatttgatttaaaccaaaagaaatattgttaaactttga
cagaagctttaaattttgattccatacattaaatggataaaactcctgaagcttagctacaaatcccactggctatatgt
atgcatttgtgttaaaaaagtttgtatagattatttaatctactcagcattctttctctaaataggaatttgttacttaa
tggagaaaaaaatgtttcgatttacctagtgtatttgtttgtatactcacgtttaatttcaaacatccattctatcttgt
gtaatttttggcatggtgaaaaagataatcagccttataatctttacaaaagtaagaaattctgtaaataagccttaatg
cccttgctttaaattaaaatggttctttttcatgataatgtttgcactttgtgaatatattttagatagttctgtgaggt
ataattaagatgttttagagacttatacaattttgtctttataaattcttaattgattttaccatcccagtttaactatg
cttcgtcggcatctctgcacatgtcgtgttttcttaccgtattgtcctaccaagaacctcttttttgcttggatcgaaat
taaaggtttaaaagcaaagttatggatgctagagtatttcaaagctattcagctagagctgaggggatgaaaaatcccat
tgccaaggaattgttggctttgatggaagaaaagcaaagcaacttgtcagtcgcggtcgatttgacgaagaaatccgaaa
tcttagaattggtagataaaattggaccctatgtctgtgttatcaagacacatattgacgttgtcgaggatttcgaccag
gatatggtagaaaaactggtggccttaggtaaaaagcatcgttttcttatctttgaggatcgcaaattcgcagacattgg
aaataccgtcaagctacaatatgcatctggtgtgtacaaaattgcttcttgggctcatatcacaaattgccatacagtgc
caggcgagggtattatacaaggcctcaaagaagttggtttacctttgggacgtggactcttgcttttggctgaaatgtct
tccaaaggctctttggctactggttcctacacagagaaaaccttagaatggtttgagaagcataccgatttttgctttgg
ctttatagctggtcgtcgatttcctaaccttcaaagcgactacataactatgtcccctggtatcggcttggatgttaaag
gtgacgggctgggacagcaatatcgtactcctgaagaagtgattgtaaactgcggtagcgatatcatcattgttggtcgt
ggagtctatggagctggtcgtaatcctgttgtcgaagccaagagatatagagaagctggttggaaggcatatcagcaaag
actttctcagcattaaaaaaagactaatgtaaaatttttttggttggttattgaaaaagtcgatgccttgtttgcgtttg
ttttcctaggcgttttatgtcagaaggcatttagaattagtatacaagtactctttggtaaaattttatgtagcgactaa
aatattaactattatagataaacaccttgggaataaaaagtaatttgctatagtaatttattaaacatgctcctacaaca
ttaccacaatcttttctcttggattgacattgaataagaaaagagtgaatttttttagacttgtaatgataactatgtac
aaagccaatgaaagatgtatgtagatgaatgtaaaataccatgtagacaaacaagataaaacttggttataaacattggt
gttggaacagaataaattagatgtcaaaaagtttcgtcaatatcacaagcttccctgaattcgcatctagatggtagagc
cacaaacagccggtacaagcaacgatctccaggaccatctgaatcatgcgcggatgacacgaactcacgacggcgatcac
agacattaacccacagtacagacactgcgacaacgtggcaattcgtcgcaataccgtctcactgaactggccgataattg
cagacgaacgaaccggactcatctttgtgagacaaatgtttacttgacttaattttgtacttgttaaatggcttacattt
tgcaattgacaggtttttacgtgtcatcaaagggaatcaatggaattttggcttagattgagaggagggaagttggaaca
cttggaatttaaagctcgctagtccctttaaaccgacgggtccgcagcgctgcttagctttaaatcccatttaacgtggt
acaagaacatggttgactattgatggattgcgttgagagaattcttataaatacgtaaaaaacgtttaatgcacccttgt
gtgagaggaatttgattgctttaaacgcttatacggatcggagtcgaaattaagtgctaaaacttccctatttgcaaacc
aactttcttacctcctttgccaacaatgtaggactgtgattgggttaaaagttttttttggccgtactcgaaagagccgt
ttgaccattggtcggtaggcgtgtatttgaataacgtcttaatatgattcgctagataggaatcaaccctaacccttacg
acgaaattgcaataggagacacttttgggtatataagctgaaagatggcagggatggaacgtaatccagtattaaaacct
atcctgtagaaaggaaaagaaattttttttggtttgatcaagtttatttatacgggcttcagatctcctcttcaagttta
agaatcgtttagaagatctatggtgtccaaaggagaggagttaatcaaggaaaacatgagaatgaaagttgtcatggagg
gctccgttaatggtcaccaattcaagtgtacaggggaaggtgaaggtaatccttacatgggtacacaaactatgagaatt
aaagtaattgaaggcggaccactaccatttgcatttgacattctggcaacgtcattcatgtacggatcacgaactttcat
caagtaccctaaaggtataccagactttttcaagcaatcttttccagagggttttacatgggaaagggttacaagatacg
aagatgggggtgtcgtcacagttatgcaagatacttcattagaagatggctgccttgtctatcatgtgcaagtaagaggg
gtgaattttccttctaacggacctgtgatgcagaaaaagaccaaaggttgggaaccaaatactgaaatgatgtacccagc
tgatggaggtttgagaggctacacacacatggcgcttaaagttgatggtggaggtcatttgtcttgtagttttgttacca
cttatcgttctaaaaagactgttggcaatatcaaaatgccaggaatacatgctgtagaccacagactagaaagactcgaa
gagagcgataacgaaatgttcgttgtacagagagagcatgccgtagccaaatttgctggcttaggcggtggtatggatga
attgtataagggatcctaactcgagagcttttgattaagccttctagtccaaaaaacacgtttttttgtcatttatttca
ttttcttagaatagtttagtttattcattttatagtcacgaatgttttatgattctatatagggttgcaaacaagcattt
ttcattttatgttaaaacaatttcaggtttaccttttattctgcttgtggtgacgcgtgtatccgcccgctcttttggtc
acccatgtat
