# Supplementary material for: POMBOX: A Fission Yeast Cloning Toolkit for Molecular and Synthetic Biology
Source: ACS Synth Biol. 2023 Nov 22;13(2):558–67. doi: 10.1021/acssynbio.3c00529 (PMC10877588; doi:10.1021/acssynbio.3c00529)
Supplement: Supplementary file 1 — sb3c00529_si_001.zip [file sb3c00529_si_001.zip › TableS4/pTP0135_P234_pTIF51_mRuby2_tENO1.gbk]

LOCUS       pTP0135_P234_pTI        8010 bp DNA     circular SYN 28-AUG-2023
DEFINITION  .
ACCESSION   .
VERSION     .
KEYWORDS    .
SOURCE      synthetic DNA construct
  ORGANISM  synthetic DNA construct
REFERENCE   1  (bases 1 to 8010)
  AUTHORS   IOCB Prague
  TITLE     Direct Submission
  JOURNAL   Exported Aug 28, 2023 from SnapGene 7.0.1
            https://www.snapgene.com
FEATURES             Location/Qualifiers
     source          1..8010
                     /mol_type="other DNA"
                     /note="color: #ffffff"
                     /organism="synthetic DNA construct"
     protein_bind    1..4
                     /label=BsaI
                     /note="color: #31849b"
     protein_bind    complement(join(5..8,10..15))
                     /label=BsmBI
                     /note="This reverse directional feature has 2 segments:
                        1:  5 ..  8 / #31849b
                        2: 10 .. 15 / #31849b"
     misc_feature    16..158
                     /label=ConE
                     /note="color: #a6acb3"
     protein_bind    174..177
                     /label=BsaI
                     /note="color: #31849b"
     promoter        182..558
                     /label=AgTEF Promoter
                     /note="color: #ffffff"
     CDS             561..1370
                     /label=KanR
                     /note="color: #993366; direction: RIGHT"
     terminator      1371..1572
                     /label=AgTEF Terminator
                     /note="color: #ffffff"
     primer_bind     1573..1608
                     /label=Primer 2
                     /note="color: #a020f0; direction: RIGHT"
     misc_feature    1576..1577
                     /label=P8_Ura4
                     /note="color: #a6acb3"
     misc_feature    1578..2061
                     /label=P7_Ura4
                     /note="color: #a6acb3"
     primer_bind     complement(2040..2062)
                     /label=Primer 1
                     /note="color: #a020f0; direction: LEFT"
     protein_bind    2063..2066
                     /label=BsaI
                     /note="color: #31849b"
     terminator      complement(2075..2171)
                     /label=AmpR Terminator
                     /note="color: #ffffff; direction: LEFT"
     CDS             complement(2172..3029)
                     /label=AmpR
                     /note="color: #993366; direction: LEFT"
     promoter        complement(3030..3160)
                     /label=AmpR Promoter
                     /note="color: #ffffff; direction: LEFT"
     rep_origin      complement(3161..3924)
                     /direction=LEFT
                     /label=ColE1
                     /note="color: #ffff00"
     primer_bind     3933..3958
                     /label=Primer 9
                     /note="color: #a020f0; direction: RIGHT"
     misc_feature    3937..6132
                     /label=P8_Ura4
                     /note="color: #a6acb3"
     CDS             4902..5696
                     /codon_start=1
                     /label=Ura4
                     /note="color: #993366"
                     /translation="MDARVFQSYSARAEGMKNPIAKELLALMEEKQSNLSVAVDLTKKS
                     EILELVDKIGPYVCVIKTHIDVVEDFDQDMVEKLVALGKKHRFLIFEDRKFADIGNTVK
                     LQYASGVYKIASWAHITNCHTVPGEGIIQGLKEVGLPLGRGLLLLAEMSSKGSLATGSY
                     TEKTLEWFEKHTDFCFGFIAGRRFPNLQSDYITMSPGIGLDVKGDGLGQQYRTPEEVIV
                     NCGSDIIIVGRGVYGAGRNPVVEAKRYREAGWKAYQQRLSQH"
     primer_bind     complement(5328..5348)
                     /label=Primer 7
                     /note="color: #a020f0; direction: LEFT"
     primer_bind     5328..5348
                     /label=Primer 6
                     /note="color: #a020f0; direction: RIGHT"
     primer_bind     complement(5509..5529)
                     /label=Primer 5
                     /note="color: #a020f0; direction: LEFT"
     primer_bind     5509..5529
                     /label=Primer 4
                     /note="color: #a020f0; direction: RIGHT"
     primer_bind     complement(6111..6132)
                     /label=Primer 3
                     /note="color: #a020f0; direction: LEFT"
     protein_bind    6133..6136
                     /label=BsaI
                     /note="color: #31849b"
     misc_feature    6152..6294
                     /label=ConS
                     /note="color: #a6acb3"
     protein_bind    join(6295..6300,6302..6305)
                     /label=BsmBI
                     /note="This feature has 2 segments:
                        1: 6295 .. 6300 / #31849b
                        2: 6302 .. 6305 / #31849b"
     misc_feature    6302..6326
                     /label=ConS scar
                     /note="color: #a6acb3"
     misc_feature    6327..7058
                     /label=pTIF51
                     /note="color: #a6acb3"
     primer_bind     6327..6349
                     /label=Primer 19
                     /note="color: #a020f0; direction: RIGHT"
     primer_bind     complement(7028..7058)
                     /label=Primer 20
                     /note="color: #a020f0; direction: LEFT"
     protein_bind    7059..7062
                     /label=BsaI
                     /note="color: #00ff2c"
     CDS             7063..7770
                     /label=mRuby2
                     /note="color: #ff454e; direction: RIGHT"
     protein_bind    7773..7776
                     /label=BsaI
                     /note="color: #00ff2c"
     terminator      7786..8010
                     /label=ScENO1 Terminator
                     /note="color: #ff8eff"
ORIGIN
        1 gctgagcatg agacggaaat ctgctcgtca gtggtgctca cactgacgaa tcatgtacag
       61 atcataccga tgactgcctg gcgactcaca actaagcaag acagccggaa ccagcgccgg
      121 cgaacaccac tgcatatatg gcatatcaca acagtccaac tagtgcactg cagtacagtt
      181 tagcttgcct cgtccccgcc gggtcacccg gccagcgaca tggaggccca gaataccctc
      241 cttgacagtc ttgacgtgcg cagctcaggg gcatgatgtg actgtcgccc gtacatttag
      301 cccatacatc cccatgtata atcatttgca tccatacatt ttgatggccg cacggcgcga
      361 agcaaaaatt acggctcctc gctccagacc tgcgagcagg gaaacgctcc cctcacagac
      421 gcgttgaatt gtccccacgc cgcgcccctg tagagaaata taaaaggtta ggatttgcca
      481 ctgaggttct tctttcatat acttcctttt aaaatcttgc taggatacag ttctcacatc
      541 acatccgaac ataaacaaaa atgggtaagg aaaagactca cgtttcgagg ccgcgattaa
      601 attccaacat ggatgctgat ttatatgggt ataaatgggc tcgcgataat gtcgggcaat
      661 caggtgcgac aatctatcga ttgtatggga agcccgatgc gccagagttg tttctgaaac
      721 atggcaaagg tagcgttgcc aatgatgtta cagatgagat ggtcagacta aactggctga
      781 cggaatttat gcctcttccg accatcaagc attttatccg tactcctgat gatgcatggt
      841 tactcaccac tgcgatcccc ggcaaaacag cattccaggt attagaagaa tatcctgatt
      901 caggtgaaaa tattgttgat gcgctggcag tgttcctgcg ccggttgcat tcgattcctg
      961 tttgtaattg tccttttaac agcgatcgcg tatttcgtct ggctcaggcg caatcacgaa
     1021 tgaataacgg tttggttgat gcgagtgatt ttgatgacga gcgtaatggc tggcctgttg
     1081 aacaagtctg gaaagaaatg cataagcttt tgccattctc accggattca gtcgtcactc
     1141 atggtgattt ctcacttgat aaccttattt ttgacgaggg gaaattaata ggttgtattg
     1201 atgttggacg agtcggaatc gcagaccgat accaggatct tgccatccta tggaactgcc
     1261 tcggtgagtt ttctccttca ttacagaaac ggctttttca aaaatatggt attgataatc
     1321 ctgatatgaa taaattgcag tttcatttga tgctcgatga gtttttctaa agtaactgac
     1381 aataaaaaga ttcttgtttt caagaacttg tcatttgtat agttttttta tattgtagtt
     1441 gttctatttt aatcaaatgt tagcgtgatt tatatttttt ttcgcctcga catcatctgc
     1501 ccagatgcga agttaagtgc gcagaaagta atatcatgcg tcaatcgtat gtgaatgctg
     1561 gtcgctatac tggagtttat tattcaaaac tagtatactt tttctcggag tataatacac
     1621 aatatcggtg caaataggtt ttaaaattgc tccaatcaca tgttcttaag aaaaaaacgt
     1681 caaaagaaat ctaagtattc ccaaaataat tcctcctgac atgagaagaa taaaaaacac
     1741 taagatgcat tgtcagtatg aaacacaagc caaagttgct aacaatagga tcaattctta
     1801 cttactggca atgttacgag gaatcttggt aggaggatgt ttggcaacat aacgttcttt
     1861 tgaatttgtt tttacacgac gagtaatgtt cttctgaaac tgtgtgtttg cacgacgctg
     1921 agagggagtt tgaaccgtct aaaagacata gttaggatcc atgatgcaca gatttctaaa
     1981 gataaaacta cttacaggca tgttggttta ttaaaaaaga aaaacaggaa tgataagagg
     2041 gaaagaatac gtgtacagag caccgagcgg ccgcgattat caaaaaggat cttcacctag
     2101 atccttttaa attaaaaatg aagttttaaa tcaatctaaa gtatatatga gtaaacttgg
     2161 tctgacagtt accaatgctt aatcagtgag gcacctatct cagcgatctg tctatttcgt
     2221 tcatccatag ttgcctgact ccccgtcgtg tagataacta cgatacggga gggcttacca
     2281 tctggcccca gtgctgcaat gataccgcgg gacccacgct caccggctcc agatttatca
     2341 gcaataaacc agccagccgg aagggccgag cgcagaagtg gtcctgcaac tttatccgcc
     2401 tccatccagt ctattaattg ttgccgggaa gctagagtaa gtagttcgcc agttaatagt
     2461 ttgcgcaacg ttgttgccat tgctacaggc atcgtggtgt cacgctcgtc gtttggtatg
     2521 gcttcattca gctccggttc ccaacgatca aggcgagtta catgatcccc catgttgtgc
     2581 aaaaaagcgg ttagctcctt cggtcctccg atcgttgtca gaagtaagtt ggccgcagtg
     2641 ttatcactca tggttatggc agcactgcat aattctctta ctgtcatgcc atccgtaaga
     2701 tgcttttctg tgactggtga gtactcaacc aagtcattct gagaatagtg tatgcggcga
     2761 ccgagttgct cttgcccggc gtcaatacgg gataataccg cgccacatag cagaacttta
     2821 aaagtgctca tcattggaaa acgttcttcg gggcgaaaac tctcaaggat cttaccgctg
     2881 ttgagatcca gttcgatgta acccactcgt gcacccaact gatcttcagc atcttttact
     2941 ttcaccagcg tttctgggtg agcaaaaaca ggaaggcaaa atgccgcaaa aaagggaata
     3001 agggcgacac ggaaatgttg aatactcata ctcttccttt ttcaatatta ttgaagcatt
     3061 tatcagggtt attgtctcat gagcggatac atatttgaat gtatttagaa aaataaacaa
     3121 ataggggttc cgcgcacatt tccccgaaaa gtgccacctg tcatgaccaa aatcccttaa
     3181 cgtgagtttt cgttccactg agcgtcagac cccgtagaaa agatcaaagg atcttcttga
     3241 gatccttttt ttctgcgcgt aatctgctgc ttgcaaacaa aaaaaccacc gctaccagcg
     3301 gtggtttgtt tgccggatca agagctacca actctttttc cgaaggtaac tggcttcagc
     3361 agagcgcaga taccaaatac tgttcttcta gtgtagccgt agttaggcca ccacttcaag
     3421 aactctgtag caccgcctac atacctcgct ctgctaatcc tgttaccagt ggctgctgcc
     3481 agtggcgata agtcgtgtct taccgggttg gactcaagac gatagttacc ggataaggcg
     3541 cagcggtcgg gctgaacggg gggttcgtgc acacagccca gcttggagcg aacgacctac
     3601 accgaactga gatacctaca gcgtgagcta tgagaaagcg ccacgcttcc cgaagggaga
     3661 aaggcggaca ggtatccggt aagcggcagg gtcggaacag gagagcgcac gagggagctt
     3721 ccagggggaa acgcctggta tctttatagt cctgtcgggt ttcgccacct ctgacttgag
     3781 cgtcgatttt tgtgatgctc gtcagggggg cggagcctat ggaaaaacgc cagcaacgcg
     3841 gcctttttac ggttcctggc cttttgctgg ccttttgctc acatgttctt tcctgcgtta
     3901 tcccctgatt ctgtggataa ccgtgcggcc gccaatatgc ttacataatg agtgagtgtc
     3961 attattgagg aatgccatgt cagatttgac acaactcaga acttattaac tttttatgat
     4021 tggaactttt gttttgccca aggaattttt aatggaagaa gttgttttat aaatgatatt
     4081 gaatttatat ccactctttt tagcgcattt gcatctctac tttaggttct tctttgacta
     4141 gattctagga tgcgtattgg atatactggt ctttgaatca ttgtcgaaaa aaaaattcat
     4201 ggttgtaccc atgagcaaac tgcttttgtg gttatccatg tgcttctttt gttcagcatc
     4261 tatcttctta atcgcatgga agatttgatt taaaccaaaa gaaatattgt taaactttga
     4321 cagaagcttt aaattttgat tccatacatt aaatggataa aactcctgaa gcttagctac
     4381 aaatcccact ggctatatgt atgcatttgt gttaaaaaag tttgtataga ttatttaatc
     4441 tactcagcat tctttctcta aataggaatt tgttacttaa tggagaaaaa aatgtttcga
     4501 tttacctagt gtatttgttt gtatactcac gtttaatttc aaacatccat tctatcttgt
     4561 gtaatttttg gcatggtgaa aaagataatc agccttataa tctttacaaa agtaagaaat
     4621 tctgtaaata agccttaatg cccttgcttt aaattaaaat ggttcttttt catgataatg
     4681 tttgcacttt gtgaatatat tttagatagt tctgtgaggt ataattaaga tgttttagag
     4741 acttatacaa ttttgtcttt ataaattctt aattgatttt accatcccag tttaactatg
     4801 cttcgtcggc atctctgcac atgtcgtgtt ttcttaccgt attgtcctac caagaacctc
     4861 ttttttgctt ggatcgaaat taaaggttta aaagcaaagt tatggatgct agagtatttc
     4921 aaagctattc agctagagct gaggggatga aaaatcccat tgccaaggaa ttgttggctt
     4981 tgatggaaga aaagcaaagc aacttgtcag tcgcggtcga tttgacgaag aaatccgaaa
     5041 tcttagaatt ggtagataaa attggaccct atgtctgtgt tatcaagaca catattgacg
     5101 ttgtcgagga tttcgaccag gatatggtag aaaaactggt ggccttaggt aaaaagcatc
     5161 gttttcttat ctttgaggat cgcaaattcg cagacattgg aaataccgtc aagctacaat
     5221 atgcatctgg tgtgtacaaa attgcttctt gggctcatat cacaaattgc catacagtgc
     5281 caggcgaggg tattatacaa ggcctcaaag aagttggttt acctttggga cgtggactct
     5341 tgcttttggc tgaaatgtct tccaaaggct ctttggctac tggttcctac acagagaaaa
     5401 ccttagaatg gtttgagaag cataccgatt tttgctttgg ctttatagct ggtcgtcgat
     5461 ttcctaacct tcaaagcgac tacataacta tgtcccctgg tatcggcttg gatgttaaag
     5521 gtgacgggct gggacagcaa tatcgtactc ctgaagaagt gattgtaaac tgcggtagcg
     5581 atatcatcat tgttggtcgt ggagtctatg gagctggtcg taatcctgtt gtcgaagcca
     5641 agagatatag agaagctggt tggaaggcat atcagcaaag actttctcag cattaaaaaa
     5701 agactaatgt aaaatttttt tggttggtta ttgaaaaagt cgatgccttg tttgcgtttg
     5761 ttttcctagg cgttttatgt cagaaggcat ttagaattag tatacaagta ctctttggta
     5821 aaattttatg tagcgactaa aatattaact attatagata aacaccttgg gaataaaaag
     5881 taatttgcta tagtaattta ttaaacatgc tcctacaaca ttaccacaat cttttctctt
     5941 ggattgacat tgaataagaa aagagtgaat ttttttagac ttgtaatgat aactatgtac
     6001 aaagccaatg aaagatgtat gtagatgaat gtaaaatacc atgtagacaa acaagataaa
     6061 acttggttat aaacattggt gttggaacag aataaattag atgtcaaaaa gtttcgtcaa
     6121 tatcacaagc ttccctgaat tcgcatctag atggtagagc cacaaacagc cggtacaagc
     6181 aacgatctcc aggaccatct gaatcatgcg cggatgacac gaactcacga cggcgatcac
     6241 agacattaac ccacagtaca gacactgcga caacgtggca attcgtcgca ataccgtctc
     6301 actgaactgg ccgataattg cagacgaacg aaccggactc atctttgtga gacaaatgtt
     6361 tacttgactt aattttgtac ttgttaaatg gcttacattt tgcaattgac aggtttttac
     6421 gtgtcatcaa agggaatcaa tggaattttg gcttagattg agaggaggga agttggaaca
     6481 cttggaattt aaagctcgct agtcccttta aaccgacggg tccgcagcgc tgcttagctt
     6541 taaatcccat ttaacgtggt acaagaacat ggttgactat tgatggattg cgttgagaga
     6601 attcttataa atacgtaaaa aacgtttaat gcacccttgt gtgagaggaa tttgattgct
     6661 ttaaacgctt atacggatcg gagtcgaaat taagtgctaa aacttcccta tttgcaaacc
     6721 aactttctta cctcctttgc caacaatgta ggactgtgat tgggttaaaa gttttttttg
     6781 gccgtactcg aaagagccgt ttgaccattg gtcggtaggc gtgtatttga ataacgtctt
     6841 aatatgattc gctagatagg aatcaaccct aacccttacg acgaaattgc aataggagac
     6901 acttttgggt atataagctg aaagatggca gggatggaac gtaatccagt attaaaacct
     6961 atcctgtaga aaggaaaaga aatttttttt ggtttgatca agtttattta tacgggcttc
     7021 agatctcctc ttcaagttta agaatcgttt agaagatcta tggtgtccaa aggagaggag
     7081 ttaatcaagg aaaacatgag aatgaaagtt gtcatggagg gctccgttaa tggtcaccaa
     7141 ttcaagtgta caggggaagg tgaaggtaat ccttacatgg gtacacaaac tatgagaatt
     7201 aaagtaattg aaggcggacc actaccattt gcatttgaca ttctggcaac gtcattcatg
     7261 tacggatcac gaactttcat caagtaccct aaaggtatac cagacttttt caagcaatct
     7321 tttccagagg gttttacatg ggaaagggtt acaagatacg aagatggggg tgtcgtcaca
     7381 gttatgcaag atacttcatt agaagatggc tgccttgtct atcatgtgca agtaagaggg
     7441 gtgaattttc cttctaacgg acctgtgatg cagaaaaaga ccaaaggttg ggaaccaaat
     7501 actgaaatga tgtacccagc tgatggaggt ttgagaggct acacacacat ggcgcttaaa
     7561 gttgatggtg gaggtcattt gtcttgtagt tttgttacca cttatcgttc taaaaagact
     7621 gttggcaata tcaaaatgcc aggaatacat gctgtagacc acagactaga aagactcgaa
     7681 gagagcgata acgaaatgtt cgttgtacag agagagcatg ccgtagccaa atttgctggc
     7741 ttaggcggtg gtatggatga attgtataag ggatcctaac tcgagagctt ttgattaagc
     7801 cttctagtcc aaaaaacacg tttttttgtc atttatttca ttttcttaga atagtttagt
     7861 ttattcattt tatagtcacg aatgttttat gattctatat agggttgcaa acaagcattt
     7921 ttcattttat gttaaaacaa tttcaggttt accttttatt ctgcttgtgg tgacgcgtgt
     7981 atccgcccgc tcttttggtc acccatgtat
//
