# Supplementary material for: POMBOX: A Fission Yeast Cloning Toolkit for Molecular and Synthetic Biology
Source: ACS Synth Biol. 2023 Nov 22;13(2):558–67. doi: 10.1021/acssynbio.3c00529 (PMC10877588; doi:10.1021/acssynbio.3c00529)
Supplement: Supplementary file 1 — sb3c00529_si_001.zip [file sb3c00529_si_001.zip › TableS4/pTP0265_Module1P_Multigene.gb]

LOCUS       Module01'        4134 bp DNA     circular SYN 08-FEB-2023
DEFINITION  synthetic circular DNA
ACCESSION   .
VERSION     .
KEYWORDS    .
SOURCE      synthetic DNA construct
  ORGANISM  synthetic DNA construct
REFERENCE   1  (bases 1 to 4134)
  AUTHORS   IOCB Prague
  TITLE     Direct Submission
  JOURNAL   Exported Feb 8, 2023 from SnapGene 6.1.2
            https://www.snapgene.com
FEATURES             Location/Qualifiers
     source          1..4134
                     /mol_type="other DNA"
                     /organism="synthetic DNA construct"
     protein_bind    1..4
                     /label=BsaI
     terminator      complement(13..109)
                     /label=AmpR Terminator
     CDS             complement(110..967)
                     /label=AmpR
     promoter        complement(968..1098)
                     /label=AmpR Promoter
     rep_origin      complement(1099..1862)
                     /direction=LEFT
                     /label=ColE1
     protein_bind    1871..1874
                     /label=BsaI
     misc_feature    1890..2032
                     /label=ConS
     protein_bind    join(2033..2038,2040..2043)
                     /label=BsmBI
     misc_feature    2040..2064
                     /label=ConS scar
     protein_bind    2065..2068
                     /label=BsaI
     promoter        2069..2748
                     /label=ScTDH3 Promoter
     protein_bind    3724..3727
                     /label=BsaI
     terminator      3737..3961
                     /label=ScENO1 Terminator
     protein_bind    3962..3965
                     /label=BsaI
     protein_bind    complement(join(3966..3969,3971..3976))
                     /label=BsmBI
     misc_feature    3977..4119
                     /label=Con1
ORIGIN
        1 tacagcggcc gcgattatca aaaaggatct tcacctagat ccttttaaat taaaaatgaa
       61 gttttaaatc aatctaaagt atatatgagt aaacttggtc tgacagttac caatgcttaa
      121 tcagtgaggc acctatctca gcgatctgtc tatttcgttc atccatagtt gcctgactcc
      181 ccgtcgtgta gataactacg atacgggagg gcttaccatc tggccccagt gctgcaatga
      241 taccgcggga cccacgctca ccggctccag atttatcagc aataaaccag ccagccggaa
      301 gggccgagcg cagaagtggt cctgcaactt tatccgcctc catccagtct attaattgtt
      361 gccgggaagc tagagtaagt agttcgccag ttaatagttt gcgcaacgtt gttgccattg
      421 ctacaggcat cgtggtgtca cgctcgtcgt ttggtatggc ttcattcagc tccggttccc
      481 aacgatcaag gcgagttaca tgatccccca tgttgtgcaa aaaagcggtt agctccttcg
      541 gtcctccgat cgttgtcaga agtaagttgg ccgcagtgtt atcactcatg gttatggcag
      601 cactgcataa ttctcttact gtcatgccat ccgtaagatg cttttctgtg actggtgagt
      661 actcaaccaa gtcattctga gaatagtgta tgcggcgacc gagttgctct tgcccggcgt
      721 caatacggga taataccgcg ccacatagca gaactttaaa agtgctcatc attggaaaac
      781 gttcttcggg gcgaaaactc tcaaggatct taccgctgtt gagatccagt tcgatgtaac
      841 ccactcgtgc acccaactga tcttcagcat cttttacttt caccagcgtt tctgggtgag
      901 caaaaacagg aaggcaaaat gccgcaaaaa agggaataag ggcgacacgg aaatgttgaa
      961 tactcatact cttccttttt caatattatt gaagcattta tcagggttat tgtctcatga
     1021 gcggatacat atttgaatgt atttagaaaa ataaacaaat aggggttccg cgcacatttc
     1081 cccgaaaagt gccacctgtc atgaccaaaa tcccttaacg tgagttttcg ttccactgag
     1141 cgtcagaccc cgtagaaaag atcaaaggat cttcttgaga tccttttttt ctgcgcgtaa
     1201 tctgctgctt gcaaacaaaa aaaccaccgc taccagcggt ggtttgtttg ccggatcaag
     1261 agctaccaac tctttttccg aaggtaactg gcttcagcag agcgcagata ccaaatactg
     1321 ttcttctagt gtagccgtag ttaggccacc acttcaagaa ctctgtagca ccgcctacat
     1381 acctcgctct gctaatcctg ttaccagtgg ctgctgccag tggcgataag tcgtgtctta
     1441 ccgggttgga ctcaagacga tagttaccgg ataaggcgca gcggtcgggc tgaacggggg
     1501 gttcgtgcac acagcccagc ttggagcgaa cgacctacac cgaactgaga tacctacagc
     1561 gtgagctatg agaaagcgcc acgcttcccg aagggagaaa ggcggacagg tatccggtaa
     1621 gcggcagggt cggaacagga gagcgcacga gggagcttcc agggggaaac gcctggtatc
     1681 tttatagtcc tgtcgggttt cgccacctct gacttgagcg tcgatttttg tgatgctcgt
     1741 caggggggcg gagcctatgg aaaaacgcca gcaacgcggc ctttttacgg ttcctggcct
     1801 tttgctggcc ttttgctcac atgttctttc ctgcgttatc ccctgattct gtggataacc
     1861 gtgcggccgc ccctgaattc gcatctagat ggtagagcca caaacagccg gtacaagcaa
     1921 cgatctccag gaccatctga atcatgcgcg gatgacacga actcacgacg gcgatcacag
     1981 acattaaccc acagtacaga cactgcgaca acgtggcaat tcgtcgcaat accgtctcac
     2041 tgaactggcc gataattgca gacgaacgca gttcgagttt atcattatca atactgccat
     2101 ttcaaagaat acgtaaataa ttaatagtag tgattttcct aactttattt agtcaaaaaa
     2161 ttagcctttt aattctgctg taacccgtac atgcccaaaa tagggggcgg gttacacaga
     2221 atatataaca tcgtaggtgt ctgggtgaac agtttattcc tggcatccac taaatataat
     2281 ggagcccgct ttttaagctg gcatccagaa aaaaaaagaa tcccagcacc aaaatattgt
     2341 tttcttcacc aaccatcagt tcataggtcc attctcttag cgcaactaca gagaacaggg
     2401 gcacaaacag gcaaaaaacg ggcacaacct caatggagtg atgcaacctg cctggagtaa
     2461 atgatgacac aaggcaattg acccacgcat gtatctatct cattttctta caccttctat
     2521 taccttctgc tctctctgat ttggaaaaag ctgaaaaaaa aggttgaaac cagttccctg
     2581 aaattattcc cctacttgac taataagtat ataaagacgg taggtattga ttgtaattct
     2641 gtaaatctat ttcttaaact tcttaaattc tacttttata gttagtcttt tttttagttt
     2701 taaaacacca agaacttagt ttcgaataaa cacacataaa caaacaaaag atctatggtt
     2761 accgttgaat ctgatacctt ctggaagaag tactacttga acttcagaga tgttgcctct
     2821 ccattgagaa ctccagcttt gtttgaatgg ttgtacgata actacaccta cttgcatttg
     2881 tcttgcgttt ctccatctat cgtttctaga ttggctgatt tgaaaacctg catgtgcata
     2941 gttgatgttg ccgttgatga ttcttgtgat ttcgcttcct tgatcgaaaa gaatggtggt
     3001 gaaaagttct cctacgagat gttgtctatg ttgtacaata ccgataaggt tgcctctggt
     3061 gtttacacat cttcttatcc aggttcttgc aacaacatgt acgttaagat taccttcgac
     3121 atcttctccg atttgttggg tactcacatt atcagcttgc caagatatta cgatttcagg
     3181 ggtgaattct tcttggccat gagaaatgtt gctaagtcca tggaattcag ctacctgttg
     3241 aacaagaaca gagttatcta cccattctct tgcgttgtcc aaaacagatc tgcttctact
     3301 atggttgccg ttcattccat tttggacttg atgtcctctg aaaacttcga cacatctgaa
     3361 ttgggtaaag ctattgcctt tttcaagatg gctgatgtcg ttgccatgtt gtcaaatact
     3421 gttaacactt ggaagcgtga aatcatcgaa agagattact cctctccagt tatttctttg
     3481 gccttggaaa agaagctgat caagttttcc gatttcgaaa agatcaacgc cgaaaacatg
     3541 gaagaaaact tgtctccatt gtccgagatc attgaagagg aattgaacaa aaccatctcc
     3601 tccatgaagg aattcgctga aaattgcgaa atcaagtcct tcgatacctc taagttcatc
     3661 ggcaattacc tgaaagttag gaagcacttt gaagtcagag aatcctattg gattaacgcc
     3721 tgaatcctaa ctcgagagct tttgattaag ccttctagtc caaaaaacac gtttttttgt
     3781 catttatttc attttcttag aatagtttag tttattcatt ttatagtcac gaatgtttta
     3841 tgattctata tagggttgca aacaagcatt tttcatttta tgttaaaaca atttcaggtt
     3901 taccttttat tctgcttgtg gtgacgcgtg tatccgcccg ctcttttggt cacccatgta
     3961 tgctgccaat gagacgacgg ggtcatcacg gctcatcatg cgccaaacaa atgtgtgcaa
     4021 tacacgctcg gatgactgca tgatgaccgc actgactggg gacagcagat ccacctaagc
     4081 ctgtgagaga agcagacacc cgacagatca aggcagttaa ctagtgcact gcag
//
