# Supplementary material for: POMBOX: A Fission Yeast Cloning Toolkit for Molecular and Synthetic Biology
Source: ACS Synth Biol. 2023 Nov 22;13(2):558–67. doi: 10.1021/acssynbio.3c00529 (PMC10877588; doi:10.1021/acssynbio.3c00529)
Supplement: Supplementary file 1 — sb3c00529_si_001.zip [file sb3c00529_si_001.zip › TableS4/pTP0266_Module2_Multigene.gb]

LOCUS       Module02        4214 bp DNA     circular SYN 08-FEB-2023
DEFINITION  synthetic circular DNA
ACCESSION   .
VERSION     .
KEYWORDS    .
SOURCE      synthetic DNA construct
  ORGANISM  synthetic DNA construct
REFERENCE   1  (bases 1 to 4214)
  AUTHORS   IOCB Prague
  TITLE     Direct Submission
  JOURNAL   Exported Feb 8, 2023 from SnapGene 6.1.2
            https://www.snapgene.com
FEATURES             Location/Qualifiers
     source          1..4214
                     /mol_type="other DNA"
                     /organism="synthetic DNA construct"
     protein_bind    1..4
                     /label=BsaI
     terminator      complement(13..109)
                     /label=AmpR Terminator
     CDS             complement(110..967)
                     /label=AmpR
     promoter        complement(968..1098)
                     /label=AmpR Promoter
     rep_origin      complement(1099..1862)
                     /direction=LEFT
                     /label=ColE1
     protein_bind    1871..1874
                     /label=BsaI
     misc_feature    1890..2032
                     /label=Con1
     protein_bind    join(2033..2038,2040..2043)
                     /label=BsmBI
     misc_feature    2040..2064
                     /label=Con1 scar
     protein_bind    2065..2068
                     /label=BsaI
     promoter        2069..2768
                     /label=ScCCW12 Promoter
     protein_bind    3804..3807
                     /label=BsaI
     terminator      3817..4041
                     /label=ScSSA1 Terminator
     protein_bind    4042..4045
                     /label=BsaI
     protein_bind    complement(join(4046..4049,4051..4056))
                     /label=BsmBI
     misc_feature    4057..4199
                     /label=ConE
ORIGIN
        1 tacagcggcc gcgattatca aaaaggatct tcacctagat ccttttaaat taaaaatgaa
       61 gttttaaatc aatctaaagt atatatgagt aaacttggtc tgacagttac caatgcttaa
      121 tcagtgaggc acctatctca gcgatctgtc tatttcgttc atccatagtt gcctgactcc
      181 ccgtcgtgta gataactacg atacgggagg gcttaccatc tggccccagt gctgcaatga
      241 taccgcggga cccacgctca ccggctccag atttatcagc aataaaccag ccagccggaa
      301 gggccgagcg cagaagtggt cctgcaactt tatccgcctc catccagtct attaattgtt
      361 gccgggaagc tagagtaagt agttcgccag ttaatagttt gcgcaacgtt gttgccattg
      421 ctacaggcat cgtggtgtca cgctcgtcgt ttggtatggc ttcattcagc tccggttccc
      481 aacgatcaag gcgagttaca tgatccccca tgttgtgcaa aaaagcggtt agctccttcg
      541 gtcctccgat cgttgtcaga agtaagttgg ccgcagtgtt atcactcatg gttatggcag
      601 cactgcataa ttctcttact gtcatgccat ccgtaagatg cttttctgtg actggtgagt
      661 actcaaccaa gtcattctga gaatagtgta tgcggcgacc gagttgctct tgcccggcgt
      721 caatacggga taataccgcg ccacatagca gaactttaaa agtgctcatc attggaaaac
      781 gttcttcggg gcgaaaactc tcaaggatct taccgctgtt gagatccagt tcgatgtaac
      841 ccactcgtgc acccaactga tcttcagcat cttttacttt caccagcgtt tctgggtgag
      901 caaaaacagg aaggcaaaat gccgcaaaaa agggaataag ggcgacacgg aaatgttgaa
      961 tactcatact cttccttttt caatattatt gaagcattta tcagggttat tgtctcatga
     1021 gcggatacat atttgaatgt atttagaaaa ataaacaaat aggggttccg cgcacatttc
     1081 cccgaaaagt gccacctgtc atgaccaaaa tcccttaacg tgagttttcg ttccactgag
     1141 cgtcagaccc cgtagaaaag atcaaaggat cttcttgaga tccttttttt ctgcgcgtaa
     1201 tctgctgctt gcaaacaaaa aaaccaccgc taccagcggt ggtttgtttg ccggatcaag
     1261 agctaccaac tctttttccg aaggtaactg gcttcagcag agcgcagata ccaaatactg
     1321 ttcttctagt gtagccgtag ttaggccacc acttcaagaa ctctgtagca ccgcctacat
     1381 acctcgctct gctaatcctg ttaccagtgg ctgctgccag tggcgataag tcgtgtctta
     1441 ccgggttgga ctcaagacga tagttaccgg ataaggcgca gcggtcgggc tgaacggggg
     1501 gttcgtgcac acagcccagc ttggagcgaa cgacctacac cgaactgaga tacctacagc
     1561 gtgagctatg agaaagcgcc acgcttcccg aagggagaaa ggcggacagg tatccggtaa
     1621 gcggcagggt cggaacagga gagcgcacga gggagcttcc agggggaaac gcctggtatc
     1681 tttatagtcc tgtcgggttt cgccacctct gacttgagcg tcgatttttg tgatgctcgt
     1741 caggggggcg gagcctatgg aaaaacgcca gcaacgcggc ctttttacgg ttcctggcct
     1801 tttgctggcc ttttgctcac atgttctttc ctgcgttatc ccctgattct gtggataacc
     1861 gtgcggccgc ccctgaattc gcatctagaa cggggtcatc acggctcatc atgcgccaaa
     1921 caaatgtgtg caatacacgc tcggatgact gcatgatgac cgcactgact ggggacagca
     1981 gatccaccta agcctgtgag agaagcagac acccgacaga tcaaggcagt tacgtctcac
     2041 caaaccagat gtcaacacag ctacaacgca cccatgaacc acacggttag tccaaaaggg
     2101 gcagttcaga ttccagatgc gggaattagc ttgctgccac cctcacctca ctaacgctgc
     2161 ggtgtgcgga tacttcatgc tatttataga cgcgcgtgtc ggaatcagca cgcgcaagaa
     2221 ccaaatggga aaatcggaat gggtccagaa ctgctttgag tgctggctat tggcgtctga
     2281 tttccgtttt gggaatcctt tgccgcgcgc ccctctcaaa actccgcaca agtcccagaa
     2341 agcgggaaag aaataaaacg ccaccaaaaa aaaaaaaata aaagccaatc ctcgaagcgt
     2401 gggtggtagg ccctggatta tcccgtacaa gtatttctca ggagtaaaaa aaccgtttgt
     2461 tttggaattt cccatttcgc ggccacctac gccgctatct ttgcaacaac tatctgcgat
     2521 aactcagcaa attttgcata ttcgtgttgc agtattgcga taatgggagt cttacttcca
     2581 acataacggc agaaagaaat gtgagaaaat tttgcatcct ttgcctccgt tcaagtatat
     2641 aaagtcggca tgcttgataa tctttctttc catcctacat tgttctaatt attcttattc
     2701 tcctttattc tttcctaaca taccaagaaa ttaatcttct gtcattcgct taaacactat
     2761 atcaataaag atctatgatg ttcccacaaa ctgttttgcc accacatttg gctaaattgg
     2821 atgaagagtt gttcgacatc gaaaggatgg atagaaagat tgatatcgcc ttgcaagagt
     2881 ctccatcttt gttgtcttgt aagagagata ggttcttcga tatcgttcca gttggtttca
     2941 actacgttat gttgaactgc atttctccaa agtgggctga agatttgttg atgatcaagg
     3001 tcaagctgaa gatcctgttc caaatctatt acgaattggc cgatttgtcc cattcctctc
     3061 aacattctca aactacctgt ttgttggagg aactgtacaa attgccattg caatctaagc
     3121 acttgaactt cgagaagttg tccaaagaac aagctgaaac cttgcatttc tgtaccaatt
     3181 tgtggcacga tgtcattaac ttcattccac aattgcctta ctaccacctg ttcaagaagt
     3241 tcttcttctt cgacatccaa caattctaca ttgccaacag atactggcag ttgattagaa
     3301 agtatcccga gatgtctaac aaggtcgaaa acagatcatt cttgtcccat catatgggta
     3361 tcgttatcaa cggtatgatc gatttcatgg gtactactga aggtagattc gatgaattgg
     3421 gtgctatgag aaacgtcttg tacaaagctc aaatcatctg cagaatctcc agagttatga
     3481 acaccttgga aagatccatt agatccggtg atatctccaa cgaagttatt gctattgcca
     3541 tcgaacacat gttgttgcca actcaaatcc acaaaaagac caacgacgaa ttgcaacaaa
     3601 ttttcgctcc agtcattcaa aagatccact tggatgttga aaagctgtac agagaaatta
     3661 ccacctcttc cattaccact ttctgcgttc atgaatttgc tagaggtttg aaggcattgc
     3721 atcacttgtt tgatggtttc tacgataacg gtgaaatcca ttacatccac tgggatgata
     3781 tcgataagat cgatgttgtc taaatcctaa ctcgaggcca attggtgcgg caattgataa
     3841 taacgaaaat gtcttttaat gatctgggta taatgaggaa ttttccgaac gtttttactt
     3901 tatatatata tatacatgta acatatattc tatacgctat agagaaagga aatttttcaa
     3961 ttaaaaaaaa aatagagaaa gagtttcact tcttgattat cgctaacact aatggttgaa
     4021 gtactgctac tttaatttta tgctgagcat gagacggaaa tctgctcgtc agtggtgctc
     4081 acactgacga atcatgtaca gatcataccg atgactgcct ggcgactcac aactaagcaa
     4141 gacagccgga accagcgccg gcgaacacca ctgcatatat ggcatatcac aacagtccaa
     4201 ctagtgcact gcag
//
