# Supplementary material for: POMBOX: A Fission Yeast Cloning Toolkit for Molecular and Synthetic Biology
Source: ACS Synth Biol. 2023 Nov 22;13(2):558–67. doi: 10.1021/acssynbio.3c00529 (PMC10877588; doi:10.1021/acssynbio.3c00529)
Supplement: Supplementary file 1 — sb3c00529_si_001.zip [file sb3c00529_si_001.zip › TableS4/pTP0269_Module3P_Multigene.gb]

LOCUS       Module03'        4007 bp DNA     circular SYN 08-FEB-2023
DEFINITION  synthetic circular DNA
ACCESSION   .
VERSION     .
KEYWORDS    .
SOURCE      synthetic DNA construct
  ORGANISM  synthetic DNA construct
REFERENCE   1  (bases 1 to 4007)
  AUTHORS   IOCB Prague
  TITLE     Direct Submission
  JOURNAL   Exported Feb 8, 2023 from SnapGene 6.1.2
            https://www.snapgene.com
FEATURES             Location/Qualifiers
     source          1..4007
                     /mol_type="other DNA"
                     /organism="synthetic DNA construct"
     protein_bind    1..4
                     /label=BsaI
     terminator      complement(13..109)
                     /label=AmpR Terminator
     CDS             complement(110..967)
                     /label=AmpR
     promoter        complement(968..1098)
                     /label=AmpR Promoter
     rep_origin      complement(1099..1862)
                     /direction=LEFT
                     /label=ColE1
     protein_bind    1871..1874
                     /label=BsaI
     misc_feature    1890..2032
                     /label=Con2
     protein_bind    join(2033..2038,2040..2043)
                     /label=BsmBI
     misc_feature    2044..2064
                     /label=Con2 scar
     protein_bind    2065..2068
                     /label=BsaI
     promoter        2069..2768
                     /label=ScPGK1 Promoter
     protein_bind    3597..3600
                     /label=BsaI
     terminator      3610..3834
                     /label=ScADH1 Terminator
     protein_bind    3835..3838
                     /label=BsaI
     protein_bind    complement(join(3839..3842,3844..3849))
                     /label=BsmBI
     misc_feature    3850..3992
                     /label=Con3
ORIGIN
        1 tacagcggcc gcgattatca aaaaggatct tcacctagat ccttttaaat taaaaatgaa
       61 gttttaaatc aatctaaagt atatatgagt aaacttggtc tgacagttac caatgcttaa
      121 tcagtgaggc acctatctca gcgatctgtc tatttcgttc atccatagtt gcctgactcc
      181 ccgtcgtgta gataactacg atacgggagg gcttaccatc tggccccagt gctgcaatga
      241 taccgcggga cccacgctca ccggctccag atttatcagc aataaaccag ccagccggaa
      301 gggccgagcg cagaagtggt cctgcaactt tatccgcctc catccagtct attaattgtt
      361 gccgggaagc tagagtaagt agttcgccag ttaatagttt gcgcaacgtt gttgccattg
      421 ctacaggcat cgtggtgtca cgctcgtcgt ttggtatggc ttcattcagc tccggttccc
      481 aacgatcaag gcgagttaca tgatccccca tgttgtgcaa aaaagcggtt agctccttcg
      541 gtcctccgat cgttgtcaga agtaagttgg ccgcagtgtt atcactcatg gttatggcag
      601 cactgcataa ttctcttact gtcatgccat ccgtaagatg cttttctgtg actggtgagt
      661 actcaaccaa gtcattctga gaatagtgta tgcggcgacc gagttgctct tgcccggcgt
      721 caatacggga taataccgcg ccacatagca gaactttaaa agtgctcatc attggaaaac
      781 gttcttcggg gcgaaaactc tcaaggatct taccgctgtt gagatccagt tcgatgtaac
      841 ccactcgtgc acccaactga tcttcagcat cttttacttt caccagcgtt tctgggtgag
      901 caaaaacagg aaggcaaaat gccgcaaaaa agggaataag ggcgacacgg aaatgttgaa
      961 tactcatact cttccttttt caatattatt gaagcattta tcagggttat tgtctcatga
     1021 gcggatacat atttgaatgt atttagaaaa ataaacaaat aggggttccg cgcacatttc
     1081 cccgaaaagt gccacctgtc atgaccaaaa tcccttaacg tgagttttcg ttccactgag
     1141 cgtcagaccc cgtagaaaag atcaaaggat cttcttgaga tccttttttt ctgcgcgtaa
     1201 tctgctgctt gcaaacaaaa aaaccaccgc taccagcggt ggtttgtttg ccggatcaag
     1261 agctaccaac tctttttccg aaggtaactg gcttcagcag agcgcagata ccaaatactg
     1321 ttcttctagt gtagccgtag ttaggccacc acttcaagaa ctctgtagca ccgcctacat
     1381 acctcgctct gctaatcctg ttaccagtgg ctgctgccag tggcgataag tcgtgtctta
     1441 ccgggttgga ctcaagacga tagttaccgg ataaggcgca gcggtcgggc tgaacggggg
     1501 gttcgtgcac acagcccagc ttggagcgaa cgacctacac cgaactgaga tacctacagc
     1561 gtgagctatg agaaagcgcc acgcttcccg aagggagaaa ggcggacagg tatccggtaa
     1621 gcggcagggt cggaacagga gagcgcacga gggagcttcc agggggaaac gcctggtatc
     1681 tttatagtcc tgtcgggttt cgccacctct gacttgagcg tcgatttttg tgatgctcgt
     1741 caggggggcg gagcctatgg aaaaacgcca gcaacgcggc ctttttacgg ttcctggcct
     1801 tttgctggcc ttttgctcac atgttctttc ctgcgttatc ccctgattct gtggataacc
     1861 gtgcggccgc ccctgaattc gcatctagaa taaatcgcag ccaagtgagt gaatagatga
     1921 cgcaccacgg tcagacacgg ccacatcgta tctcacagga gcaagcgcga taggagcact
     1981 cacacatagt acggtgatcc gctgactcct ttgcccaaat aagacgtgag cccgtctcag
     2041 atgcacacac tggcttaaga tgacaacggt gagtaaggaa agagtgagga actatcgcat
     2101 acctgcattt aaagatgccg atttgggcgc gaatccttta ttttggcttc accctcatac
     2161 tattatcagg gccagaaaaa ggaagtgttt ccctccttct tgaattgatg ttaccctcat
     2221 aaagcacgtg gcctcttatc gagaaagaaa ttaccgtcgc tcgtgatttg tttgcaaaaa
     2281 gaacaaaact gaaaaaaccc agacacgctc gacttcctgt catcctattg attgcagctt
     2341 ccaatttcgt cacacaacaa ggtcctagcg acggctcaca ggttttgtaa caagcaatcg
     2401 aaggttctgg aatggcggga aagggtttag taccacatgc tatgatgccc actgtgatct
     2461 ccagagcaaa gttcgttcga tcgtactgtt actctctctc tttcaaacag aattgtccga
     2521 atcgtgtgac aacaacagcc tgttctcaca cactcttttc ttctaaccaa gggggtggtt
     2581 tagtttagta gaacctcgtg aaacttacat ttacatatat ataaacttgc ataaattggt
     2641 caatgcaaga aatacatatt tggtcttttc taattcgtag tttttcaagt tcttagatgc
     2701 tttctttttc tcttttttac agatcatcaa ggaagtaatt atctactttt tacaacaaat
     2761 ataaaacaag atctatgaac ttggaatcca ccagattgtc cttgcatcaa agattgcatg
     2821 ctgttgctga cgaaagacat aaggtttcta ttaacggtat caagacgatg gtcaaatctt
     2881 tgggtgctcc acaaattcca gatttgtctt tcattgaatc cccagagtat cacccataca
     2941 gatccttgta tagaagatcc aactctgtct tgactaggtt gggtattaac ttcgaaaacg
     3001 aaaccgtcaa cagaaaggtt ggtattggta ctatttggat caaggccatc gataacttga
     3061 ttgaccaagg taattttgag tccgctgata aggctgttgc tagatttcaa aatccacaag
     3121 tcaactacga tgaacaaacc gccaaagaac ctattcattt ctttaccgaa gccgtcaagc
     3181 aattggttga attggataga tacgacctgg tcatttctaa gttcgttaag gtttaccagt
     3241 tcgtgagaaa ctctcacgaa aagtctttca gctctctgtc taacttcttg aagtacagag
     3301 aagaggaagt tatgttggtt actgatgctg gttacaccgg tattgaaact aatttgaaag
     3361 acggccagaa gttcaaagag tttttgttgg ctgctaattt cttcggcact tacttcgata
     3421 ctttgttgga cgtcaaagaa gatgttgcca acaacttgta tccagagcca aacaaatctg
     3481 agatcaagga cttgcaattg aggttgttga agtctacctt ggtgttgttg aaattcccat
     3541 ctgtttaccc agaatacctg cagtccttgt acagaaattt gatgcacatc gtctaaatcc
     3601 taactcgagg cgaatttctt atgatttatg atttttatta ttaaataagt tataaaaaaa
     3661 ataagtgtat acaaatttta aagtgactct taggttttaa aacgaaaatt cttattcttg
     3721 agtaactctt tcctgtaggt caggttgctt tctcaggtat agcatgaggt cgctcttatt
     3781 gaccacacct ctaccggcat gccgagcaaa tgcctgcaaa tcgctcccca tttcgctggt
     3841 tctgagacgg cagacctaga ccacatgagg ctgatgtagg acagccacca gtggcagcta
     3901 atcaacaccg caagatgccg atgcacgctc atatcatcgt cgtcagcctg gtagccattc
     3961 gacatacgga tcagggaact cgaacccagt acactagtgc actgcag
//
