# Supplementary material for: POMBOX: A Fission Yeast Cloning Toolkit for Molecular and Synthetic Biology
Source: ACS Synth Biol. 2023 Nov 22;13(2):558–67. doi: 10.1021/acssynbio.3c00529 (PMC10877588; doi:10.1021/acssynbio.3c00529)
Supplement: Supplementary file 1 — sb3c00529_si_001.zip [file sb3c00529_si_001.zip › TableS4/pTP0270_Module4_Multigene.gb]

LOCUS       Module04        4037 bp DNA     circular SYN 08-FEB-2023
DEFINITION  synthetic circular DNA
ACCESSION   .
VERSION     .
KEYWORDS    .
SOURCE      synthetic DNA construct
  ORGANISM  synthetic DNA construct
REFERENCE   1  (bases 1 to 4037)
  AUTHORS   IOCB Prague
  TITLE     Direct Submission
  JOURNAL   Exported Feb 8, 2023 from SnapGene 6.1.2
            https://www.snapgene.com
FEATURES             Location/Qualifiers
     source          1..4037
                     /mol_type="other DNA"
                     /organism="synthetic DNA construct"
     protein_bind    1..4
                     /label=BsaI
     terminator      complement(13..109)
                     /label=AmpR Terminator
     CDS             complement(110..967)
                     /label=AmpR
     promoter        complement(968..1098)
                     /label=AmpR Promoter
     rep_origin      complement(1099..1862)
                     /direction=LEFT
                     /label=ColE1
     protein_bind    1871..1874
                     /label=BsaI
     misc_feature    1890..2032
                     /label=Con3
     protein_bind    join(2033..2038,2040..2043)
                     /label=BsmBI
     misc_feature    2040..2064
                     /label=Con3 scar
     protein_bind    2065..2068
                     /label=BsaI
     promoter        2069..2744
                     /label=ScHHF2 Promoter
     protein_bind    3627..3630
                     /label=BsaI
     terminator      3640..3864
                     /label=ScPGK1 Terminator
     protein_bind    3865..3868
                     /label=BsaI
     protein_bind    complement(join(3869..3872,3874..3879))
                     /label=BsmBI
     misc_feature    3880..4022
                     /label=ConE
ORIGIN
        1 tacagcggcc gcgattatca aaaaggatct tcacctagat ccttttaaat taaaaatgaa
       61 gttttaaatc aatctaaagt atatatgagt aaacttggtc tgacagttac caatgcttaa
      121 tcagtgaggc acctatctca gcgatctgtc tatttcgttc atccatagtt gcctgactcc
      181 ccgtcgtgta gataactacg atacgggagg gcttaccatc tggccccagt gctgcaatga
      241 taccgcggga cccacgctca ccggctccag atttatcagc aataaaccag ccagccggaa
      301 gggccgagcg cagaagtggt cctgcaactt tatccgcctc catccagtct attaattgtt
      361 gccgggaagc tagagtaagt agttcgccag ttaatagttt gcgcaacgtt gttgccattg
      421 ctacaggcat cgtggtgtca cgctcgtcgt ttggtatggc ttcattcagc tccggttccc
      481 aacgatcaag gcgagttaca tgatccccca tgttgtgcaa aaaagcggtt agctccttcg
      541 gtcctccgat cgttgtcaga agtaagttgg ccgcagtgtt atcactcatg gttatggcag
      601 cactgcataa ttctcttact gtcatgccat ccgtaagatg cttttctgtg actggtgagt
      661 actcaaccaa gtcattctga gaatagtgta tgcggcgacc gagttgctct tgcccggcgt
      721 caatacggga taataccgcg ccacatagca gaactttaaa agtgctcatc attggaaaac
      781 gttcttcggg gcgaaaactc tcaaggatct taccgctgtt gagatccagt tcgatgtaac
      841 ccactcgtgc acccaactga tcttcagcat cttttacttt caccagcgtt tctgggtgag
      901 caaaaacagg aaggcaaaat gccgcaaaaa agggaataag ggcgacacgg aaatgttgaa
      961 tactcatact cttccttttt caatattatt gaagcattta tcagggttat tgtctcatga
     1021 gcggatacat atttgaatgt atttagaaaa ataaacaaat aggggttccg cgcacatttc
     1081 cccgaaaagt gccacctgtc atgaccaaaa tcccttaacg tgagttttcg ttccactgag
     1141 cgtcagaccc cgtagaaaag atcaaaggat cttcttgaga tccttttttt ctgcgcgtaa
     1201 tctgctgctt gcaaacaaaa aaaccaccgc taccagcggt ggtttgtttg ccggatcaag
     1261 agctaccaac tctttttccg aaggtaactg gcttcagcag agcgcagata ccaaatactg
     1321 ttcttctagt gtagccgtag ttaggccacc acttcaagaa ctctgtagca ccgcctacat
     1381 acctcgctct gctaatcctg ttaccagtgg ctgctgccag tggcgataag tcgtgtctta
     1441 ccgggttgga ctcaagacga tagttaccgg ataaggcgca gcggtcgggc tgaacggggg
     1501 gttcgtgcac acagcccagc ttggagcgaa cgacctacac cgaactgaga tacctacagc
     1561 gtgagctatg agaaagcgcc acgcttcccg aagggagaaa ggcggacagg tatccggtaa
     1621 gcggcagggt cggaacagga gagcgcacga gggagcttcc agggggaaac gcctggtatc
     1681 tttatagtcc tgtcgggttt cgccacctct gacttgagcg tcgatttttg tgatgctcgt
     1741 caggggggcg gagcctatgg aaaaacgcca gcaacgcggc ctttttacgg ttcctggcct
     1801 tttgctggcc ttttgctcac atgttctttc ctgcgttatc ccctgattct gtggataacc
     1861 gtgcggccgc ccctgaattc gcatctagag cagacctaga ccacatgagg ctgatgtagg
     1921 acagccacca gtggcagcta atcaacaccg caagatgccg atgcacgctc atatcatcgt
     1981 cgtcagcctg gtagccattc gacatacgga tcagggaact cgaacccagt accgtctcag
     2041 ttctgtatgg gcacagacaa cctaaacgtg tggagtgttt gcttggattc tttagtaaaa
     2101 ggggaagaac agttggaagg gccaaagtgg aagtcacaaa acagtggtcc tatataaaag
     2161 aacaagaaaa agattattta tatacaactg cggtcacaag aagcaacgcg agagagcaca
     2221 acacgctgtt atcacgcaaa ctatgttttg acaccgagcc atagccgtga ttgtgcgtca
     2281 cattgggcga taatgaacgc taaatgacca actcccatcc gtaggagccc cttagggcgt
     2341 gccaatagtt tcacgcgctt aatgcgaagt gctcggaacg gacaactgtg gtcgtttggc
     2401 accgggaaag tggtactaga ccgagagttt cgcatttgta tggcaggacg ttctgggagc
     2461 ttcgcgtcta aagctttttc gggcgcgaaa tgcagaccag accagaacaa aacaactgac
     2521 aagaaggcgt ttaatttaat atgttgttca ctcgcgcctg ggctgttgtt attcggctag
     2581 atacatacgt gtttgtgcgt atgtagttat atcatatata agtatattag gatgaggcgg
     2641 tgaaagagat tttttttttt tcgcttaatt tattcttttc tctatctttt ttcctacatc
     2701 ttgttcaaaa gagtagcaaa aacaacaatc aatacaataa aataagatct atgcagaagt
     2761 ccaccttgat caacttgttg aacatcgacg aagatcaata cgacacctac aacaaggttc
     2821 tgaagaactt gaacattgag ttcagctcta tctacttccc attcatcgaa tccaaagatt
     2881 tgttgccagt ctccttctat tcttactacc cagttgtttt ccaggacttc ttcaacttct
     2941 ctaagaaaga agtcttgcac ttcatcgact tgtcccattt ccatttcatt tgcttgttca
     3001 tcctggacaa gttgtacgat tgcaacacta acgaagaaaa gctggacttc ttgatcatga
     3061 ccgaaatgta ctctcatgcc aagtccaaca ttttcaagaa catcaagaac gacggtatca
     3121 acgtcgaaat ccaaaagttg tactccatga acatgaagtc cttgtacgac gagaagtaca
     3181 atttggacat ctacaagaac attgacatga acgacatcga gttgtactgt actgaaaagt
     3241 actctttcgc caagatcatc atcttgttgt tctccgatgt taggaagatc gacaagaacc
     3301 tgttgaagtt gatcttgcat acccatgata agttcgctat tgccagacaa attttggacg
     3361 atttgaccga ctacatcgaa gatttctccg aaaacatctt caacatctac ttgaaccagt
     3421 tggacaacac ctacttgcaa tccaagaaat tgaacaacac cgagctgaag ttctacctga
     3481 ttaactactc cattaagaac ttcgagatca tcaaggacat cctgtatatc tacaactaca
     3541 cctcttggta caagtacatc gatttctacc attctgaagc cctgaacttg aagaaagact
     3601 atgaagataa ggtcaagaag gactaaatcc taactcgaga ttgaattgaa ttgaaatcga
     3661 tagatcaatt tttttctttt ctctttcccc atcctttacg ctaaaataat agtttatttt
     3721 attttttgaa tattttttat ttatatacgt atatatagac tattatttat cttttaatga
     3781 ttattaagat ttttattaaa aaaaaattcg ctcctctttt aatgccttta tgcagttttt
     3841 ttttcccatt cgatatttct atgtgctgag catgagacgg aaatctgctc gtcagtggtg
     3901 ctcacactga cgaatcatgt acagatcata ccgatgactg cctggcgact cacaactaag
     3961 caagacagcc ggaaccagcg ccggcgaaca ccactgcata tatggcatat cacaacagtc
     4021 caactagtgc actgcag
//
