# Supplementary material for: POMBOX: A Fission Yeast Cloning Toolkit for Molecular and Synthetic Biology
Source: ACS Synth Biol. 2023 Nov 22;13(2):558–67. doi: 10.1021/acssynbio.3c00529 (PMC10877588; doi:10.1021/acssynbio.3c00529)
Supplement: Supplementary file 1 — sb3c00529_si_001.zip [file sb3c00529_si_001.zip › TableS4/pTP0273_Module5P_Multigene.gb]

LOCUS       Module05'        4169 bp DNA     circular SYN 08-FEB-2023
DEFINITION  synthetic circular DNA
ACCESSION   .
VERSION     .
KEYWORDS    .
SOURCE      synthetic DNA construct
  ORGANISM  synthetic DNA construct
REFERENCE   1  (bases 1 to 4169)
  AUTHORS   IOCB Prague
  TITLE     Direct Submission
  JOURNAL   Exported Feb 8, 2023 from SnapGene 6.1.2
            https://www.snapgene.com
FEATURES             Location/Qualifiers
     source          1..4169
                     /mol_type="other DNA"
                     /organism="synthetic DNA construct"
     protein_bind    1..4
                     /label=BsaI
     terminator      complement(13..109)
                     /label=AmpR Terminator
     CDS             complement(110..967)
                     /label=AmpR
     promoter        complement(968..1098)
                     /label=AmpR Promoter
     rep_origin      complement(1099..1862)
                     /direction=LEFT
                     /label=ColE1
     protein_bind    1871..1874
                     /label=BsaI
     misc_feature    1890..2032
                     /label=Con4
     protein_bind    join(2033..2038,2040..2043)
                     /label=BsmBI
     misc_feature    2040..2064
                     /label=Con4 scar
     protein_bind    2065..2068
                     /label=BsaI
     promoter        2069..2768
                     /label=ScTEF1 Promoter
     protein_bind    3759..3762
                     /label=BsaI
     terminator      3772..3996
                     /label=ScENO2 Terminator
     protein_bind    3997..4000
                     /label=BsaI
     protein_bind    complement(join(4001..4004,4006..4011))
                     /label=BsmBI
     misc_feature    4012..4154
                     /label=Con5
ORIGIN
        1 tacagcggcc gcgattatca aaaaggatct tcacctagat ccttttaaat taaaaatgaa
       61 gttttaaatc aatctaaagt atatatgagt aaacttggtc tgacagttac caatgcttaa
      121 tcagtgaggc acctatctca gcgatctgtc tatttcgttc atccatagtt gcctgactcc
      181 ccgtcgtgta gataactacg atacgggagg gcttaccatc tggccccagt gctgcaatga
      241 taccgcggga cccacgctca ccggctccag atttatcagc aataaaccag ccagccggaa
      301 gggccgagcg cagaagtggt cctgcaactt tatccgcctc catccagtct attaattgtt
      361 gccgggaagc tagagtaagt agttcgccag ttaatagttt gcgcaacgtt gttgccattg
      421 ctacaggcat cgtggtgtca cgctcgtcgt ttggtatggc ttcattcagc tccggttccc
      481 aacgatcaag gcgagttaca tgatccccca tgttgtgcaa aaaagcggtt agctccttcg
      541 gtcctccgat cgttgtcaga agtaagttgg ccgcagtgtt atcactcatg gttatggcag
      601 cactgcataa ttctcttact gtcatgccat ccgtaagatg cttttctgtg actggtgagt
      661 actcaaccaa gtcattctga gaatagtgta tgcggcgacc gagttgctct tgcccggcgt
      721 caatacggga taataccgcg ccacatagca gaactttaaa agtgctcatc attggaaaac
      781 gttcttcggg gcgaaaactc tcaaggatct taccgctgtt gagatccagt tcgatgtaac
      841 ccactcgtgc acccaactga tcttcagcat cttttacttt caccagcgtt tctgggtgag
      901 caaaaacagg aaggcaaaat gccgcaaaaa agggaataag ggcgacacgg aaatgttgaa
      961 tactcatact cttccttttt caatattatt gaagcattta tcagggttat tgtctcatga
     1021 gcggatacat atttgaatgt atttagaaaa ataaacaaat aggggttccg cgcacatttc
     1081 cccgaaaagt gccacctgtc atgaccaaaa tcccttaacg tgagttttcg ttccactgag
     1141 cgtcagaccc cgtagaaaag atcaaaggat cttcttgaga tccttttttt ctgcgcgtaa
     1201 tctgctgctt gcaaacaaaa aaaccaccgc taccagcggt ggtttgtttg ccggatcaag
     1261 agctaccaac tctttttccg aaggtaactg gcttcagcag agcgcagata ccaaatactg
     1321 ttcttctagt gtagccgtag ttaggccacc acttcaagaa ctctgtagca ccgcctacat
     1381 acctcgctct gctaatcctg ttaccagtgg ctgctgccag tggcgataag tcgtgtctta
     1441 ccgggttgga ctcaagacga tagttaccgg ataaggcgca gcggtcgggc tgaacggggg
     1501 gttcgtgcac acagcccagc ttggagcgaa cgacctacac cgaactgaga tacctacagc
     1561 gtgagctatg agaaagcgcc acgcttcccg aagggagaaa ggcggacagg tatccggtaa
     1621 gcggcagggt cggaacagga gagcgcacga gggagcttcc agggggaaac gcctggtatc
     1681 tttatagtcc tgtcgggttt cgccacctct gacttgagcg tcgatttttg tgatgctcgt
     1741 caggggggcg gagcctatgg aaaaacgcca gcaacgcggc ctttttacgg ttcctggcct
     1801 tttgctggcc ttttgctcac atgttctttc ctgcgttatc ccctgattct gtggataacc
     1861 gtgcggccgc ccctgaattc gcatctagag cctgcactag acgaactagg caagatgcgt
     1921 ccaatccgtc taaacatggt gacaacgctg gacagatgac gtaacaccga gccacatcct
     1981 gaaatcgagg caggctaacc gaaaccgtga caatgcaaag agacagcctg accgtctcag
     2041 gtagactacc catgagtcac aatgaacgcc ttgccaacag ggagttcttc agagacatgg
     2101 aggctcaaaa cgaaattatt gacagcctag acatcaatag tcatacaaca gaaagcgacc
     2161 acccaacttt ggctgataat agcgtataaa caatgcatac tttgtacgtt caaaatacaa
     2221 tgcagtagat atatttatgc atattacata taatacatat cacataggaa gcaacaggcg
     2281 cgttggactt ttaattttcg aggaccgcga atccttacat cacacccaat cccccacaag
     2341 tgatccccca cacaccatag cttcaaaatg tttctactcc ttttttactc ttccagattt
     2401 tctcggactc cgcgcatcgc cgtaccactt caaaacaccc aagcacagca tactaaattt
     2461 cccctctttc ttcctctagg gtgtcgttaa ttacccgtac taaaggtttg gaaaagaaaa
     2521 aagacaccgc ctcgtttctt tttcttcgtc gaaaaaggca ataaaaattt ttatcacgtt
     2581 tctttttctt gaaaattttt ttttttgatt tttttctctt tcgatgacct cccattgata
     2641 tttaagttaa taaacggtca tcaatttctc aagtttcagt ttcatttttc ttgttctatt
     2701 acaacttttt ttacttcttg ctcattagaa agaaagcata gcaatctaat ctaagtttta
     2761 attacaaaag atctatgtac aggcagaaag agtacatgca gttgttgaaa gagaagttct
     2821 ctaagaccga aatcatcaac gccatcaagt acaagaactc ctacgaagaa aagatcaaag
     2881 agatctcccc aaagaagaac accttgttgg gtatttccat ccaaaagtcc aaagacatct
     2941 acggtttcga tttgactaag gtctacactt tcaactacgt caagtattac ttgtggcgta
     3001 aagaattctg caagaacgat gacaaagaat ggaaagaagc tgccttgtct tttgtctgtt
     3061 tgagctgttt gtccgatttg atcttcgact ctaaaaggtt gggtgagaaa gaaaaacaac
     3121 acgttgctaa catcttgacc agagactact ttcaaaagtc gatctccatg gacatgagaa
     3181 tcattactga aaacccaatc gacatcctgt actccatgtt cattaaccac atgaagtccc
     3241 tgaagaagta caacttcaag atcttcttgg agctgcaaaa ggatattttg aacgccttcg
     3301 aatccgagat ctacatttct accaacaagt tggttttccc cgagaagatt aacattgact
     3361 tgatcacctc caagtccatc gaatttgttt acagctgctt gtatttgtcc gctgttgata
     3421 cccatgattt catcagaatg aagaagtgtg ctgttgctac tgctaagttg ttttggttgg
     3481 ttgatgactt gtgtgacttg tacgatgata tcgaaaacca gatcaagaac agcatcttgt
     3541 tcttgcaaaa cgaggaagtc tcctctttgg aaaactccat tgatttcgtg ttcgaaaaca
     3601 tggacacttt cttcgaagtg atcgaagaaa acttggagtt gctgaagaac aacttatcct
     3661 acgatgtcta catctttttc ttgtacgaac tgtacgattg ggtcgaagct gttaatgtta
     3721 gaatggacga aaagaacgaa tccatcggtg ttagatgaat cctaactcga gagtgctttt
     3781 aactaagaat tattagtctt ttctgcttat tttttcatca tagtttagaa cactttatat
     3841 taacgaatag tttatgaatc tatttaggtt taaaaattga tacagtttta taagttactt
     3901 tttcaaagac tcgtgctgtc tattgcataa tgcactggaa ggggaaaaaa aaggtgcaca
     3961 cgcgtggctt tttcttgaat ttgcagtttg aaaaatgctg aagttgagac gacgcacaag
     4021 gtcagggcac tcatgcgaca atcaactcga tgcatgatcc gcaccattgt cgaggggcca
     4081 gcgtcaatag tgccgatgac cacagacccg gttaagacat agccgaatgg agccgcgccg
     4141 accacagaat gataactagt gcactgcag
//
