# Supplementary material for: POMBOX: A Fission Yeast Cloning Toolkit for Molecular and Synthetic Biology
Source: ACS Synth Biol. 2023 Nov 22;13(2):558–67. doi: 10.1021/acssynbio.3c00529 (PMC10877588; doi:10.1021/acssynbio.3c00529)
Supplement: Supplementary file 1 — sb3c00529_si_001.zip [file sb3c00529_si_001.zip › TableS4/pTP0275_Module6P_Multigene.gb]

LOCUS       Module06        4171 bp DNA     circular SYN 08-FEB-2023
DEFINITION  synthetic circular DNA
ACCESSION   .
VERSION     .
KEYWORDS    .
SOURCE      synthetic DNA construct
  ORGANISM  synthetic DNA construct
REFERENCE   1  (bases 1 to 4171)
  AUTHORS   IOCB Prague
  TITLE     Direct Submission
  JOURNAL   Exported Feb 8, 2023 from SnapGene 6.1.2
            https://www.snapgene.com
FEATURES             Location/Qualifiers
     source          1..4171
                     /mol_type="other DNA"
                     /organism="synthetic DNA construct"
     protein_bind    1..4
                     /label=BsaI
     terminator      complement(13..109)
                     /label=AmpR Terminator
     CDS             complement(110..967)
                     /label=AmpR
     promoter        complement(968..1098)
                     /label=AmpR Promoter
     rep_origin      complement(1099..1862)
                     /direction=LEFT
                     /label=ColE1
     protein_bind    1871..1874
                     /label=BsaI
     misc_feature    1890..2032
                     /label=Con5
     protein_bind    join(2033..2038,2040..2043)
                     /label=BsmBI
     misc_feature    2040..2064
                     /label=Con5 scar
     protein_bind    2065..2068
                     /label=BsaI
     promoter        2069..2768
                     /label=ScTEF2 Promoter
     protein_bind    3762..3765
                     /label=BsaI
     terminator      3775..3998
                     /label=ScTDH1 Terminator
ORIGIN
        1 tacagcggcc gcgattatca aaaaggatct tcacctagat ccttttaaat taaaaatgaa
       61 gttttaaatc aatctaaagt atatatgagt aaacttggtc tgacagttac caatgcttaa
      121 tcagtgaggc acctatctca gcgatctgtc tatttcgttc atccatagtt gcctgactcc
      181 ccgtcgtgta gataactacg atacgggagg gcttaccatc tggccccagt gctgcaatga
      241 taccgcggga cccacgctca ccggctccag atttatcagc aataaaccag ccagccggaa
      301 gggccgagcg cagaagtggt cctgcaactt tatccgcctc catccagtct attaattgtt
      361 gccgggaagc tagagtaagt agttcgccag ttaatagttt gcgcaacgtt gttgccattg
      421 ctacaggcat cgtggtgtca cgctcgtcgt ttggtatggc ttcattcagc tccggttccc
      481 aacgatcaag gcgagttaca tgatccccca tgttgtgcaa aaaagcggtt agctccttcg
      541 gtcctccgat cgttgtcaga agtaagttgg ccgcagtgtt atcactcatg gttatggcag
      601 cactgcataa ttctcttact gtcatgccat ccgtaagatg cttttctgtg actggtgagt
      661 actcaaccaa gtcattctga gaatagtgta tgcggcgacc gagttgctct tgcccggcgt
      721 caatacggga taataccgcg ccacatagca gaactttaaa agtgctcatc attggaaaac
      781 gttcttcggg gcgaaaactc tcaaggatct taccgctgtt gagatccagt tcgatgtaac
      841 ccactcgtgc acccaactga tcttcagcat cttttacttt caccagcgtt tctgggtgag
      901 caaaaacagg aaggcaaaat gccgcaaaaa agggaataag ggcgacacgg aaatgttgaa
      961 tactcatact cttccttttt caatattatt gaagcattta tcagggttat tgtctcatga
     1021 gcggatacat atttgaatgt atttagaaaa ataaacaaat aggggttccg cgcacatttc
     1081 cccgaaaagt gccacctgtc atgaccaaaa tcccttaacg tgagttttcg ttccactgag
     1141 cgtcagaccc cgtagaaaag atcaaaggat cttcttgaga tccttttttt ctgcgcgtaa
     1201 tctgctgctt gcaaacaaaa aaaccaccgc taccagcggt ggtttgtttg ccggatcaag
     1261 agctaccaac tctttttccg aaggtaactg gcttcagcag agcgcagata ccaaatactg
     1321 ttcttctagt gtagccgtag ttaggccacc acttcaagaa ctctgtagca ccgcctacat
     1381 acctcgctct gctaatcctg ttaccagtgg ctgctgccag tggcgataag tcgtgtctta
     1441 ccgggttgga ctcaagacga tagttaccgg ataaggcgca gcggtcgggc tgaacggggg
     1501 gttcgtgcac acagcccagc ttggagcgaa cgacctacac cgaactgaga tacctacagc
     1561 gtgagctatg agaaagcgcc acgcttcccg aagggagaaa ggcggacagg tatccggtaa
     1621 gcggcagggt cggaacagga gagcgcacga gggagcttcc agggggaaac gcctggtatc
     1681 tttatagtcc tgtcgggttt cgccacctct gacttgagcg tcgatttttg tgatgctcgt
     1741 caggggggcg gagcctatgg aaaaacgcca gcaacgcggc ctttttacgg ttcctggcct
     1801 tttgctggcc ttttgctcac atgttctttc ctgcgttatc ccctgattct gtggataacc
     1861 gtgcggccgc ccctgaattc gcatctagaa cgcacaaggt cagggcactc atgcgacaat
     1921 caactcgatg catgatccgc accattgtcg aggggccagc gtcaatagtg ccgatgacca
     1981 cagacccggt taagacatag ccgaatggag ccgcgccgac cacagaatga tacgtctcaa
     2041 agtgaataaa gctccacaca gtcgaacgtt gataggtcaa gatcaatgta aacaattact
     2101 ttgttatgta gagttttttt agctacctat attccaccat aacatcaatc atgcggttgc
     2161 tggtgtattt accaataatg tttaatgtat atatatatat atatatatgg ggccgtatac
     2221 ttacatatag tagatgtcaa gcgtaggcgc ttcccctgcc ggctgtgagg gcgccataac
     2281 caaggtatct atagaccgcc aatcagcaaa ctacctccgt acattcatgt tgcacccaca
     2341 catttataca cccagaccgc gacaaattac ccataaggtt gtttgtgacg gcgtcgtaca
     2401 agagaacgtg ggaacttttt aggctcacca aaaaagaaag aaaaaatacg agttgctgac
     2461 agaagcctca agaaaaaaaa aattcttctt cgactatgct ggaggcagag atgatcgagc
     2521 cggtagttaa ctatatatag ctaaattggt tccatcacct tcttttctgg tgtcgctcct
     2581 tctagtgcta tttctggctt ttcctatttt tttttttcca tttttctttc tctctttcta
     2641 atatataaat tctcttgcat tttctatttt tctctctatc tattctactt gtttattccc
     2701 ttcaaggttt ttttttaagg agtacttgtt tttagaatat acggtcaacg aactataatt
     2761 aactaaacag atctatgttt agaatcaact tgcatttcac caccgttggt tacatcgttg
     2821 atgatagaat tgaaggctac accatggaag aaatgaccga attgtgtgat gcttacgaca
     2881 tgttggaaag agaaatcaag gataagttcc cagattgccc atccattgaa gatatgaaca
     2941 actccttgca actggtgaga aacaagtttt ctagagctgc tgttaccatg gttatggatt
     3001 tcgttaatca atccgccttg ttcttcttga gacaaggtaa aacttccaga gaaagagtca
     3061 ccaatttcag aagaagattg tctaacgccg ttaccatcta ctaccaagct attagaaaca
     3121 aggtcaagat gggttctcat gtctctgaag gtgaaatgtt gtggcgtaga tgttttgatg
     3181 ttttggctgt tccatcttac ttggctccag aatcttttac tgctgctatt gaaacaggtg
     3241 aatggccaat cagagaactg tatgagttgt acattttcgg catcttgtac tccactgtta
     3301 tcaacgactt gtactctttc cacagggaaa agttgaacaa ctgtgataac gtcatcaagg
     3361 tgtggttcag agaagaatcc gtttcctcta ttcatgaagc caacgaaaag atctgccaaa
     3421 ttttggatgc tatcatgcag tatatgtacc agaagatcga agaaactaag gccaagtaca
     3481 gacaatctca agaattgaaa gccttgttgg attacactgg ttatgttact gctggttgga
     3541 tcttcgttca taacaaagct gctccaagat acttggaatc cccataccaa attaccctga
     3601 aagaaattcc agacgccgaa atttctggtt ggttgaaatc taaaactcca ttcggttggt
     3661 ccgttatcga tagattcatt gacaagatga actccgctaa aggtaaggct gttatggatg
     3721 ctttgtgtgg ttttactgat ggtaatggtg tcctgatgtg aatcctaact cgagataaag
     3781 caatcttgat gaggataatg attttttttt gaatatacat aaatactacc gtttttctgc
     3841 tagattttgt gatgacgtaa ataagtacat attacttttt aagccaagac aagattaagc
     3901 attaacttta cccttttctt tctaagtttc aatattagtt atcactgttt aaaagttatg
     3961 gcgagaacgt cggcggttaa aatatattac cctgaacggc tgagtctgag acggcacacg
     4021 accgaacctc tccatactga gcacgggtgc gagtactaat ccaccgctcg gcgttgctca
     4081 ttaggtaccg ggtatcatct ctactattgg tacttagtcc cgcagcctaa gatacgattg
     4141 cacgtgcgtg ttgtgtacta gtgcactgca g
//
