# Supplementary material for: POMBOX: A Fission Yeast Cloning Toolkit for Molecular and Synthetic Biology
Source: ACS Synth Biol. 2023 Nov 22;13(2):558–67. doi: 10.1021/acssynbio.3c00529 (PMC10877588; doi:10.1021/acssynbio.3c00529)
Supplement: Supplementary file 1 — sb3c00529_si_001.zip [file sb3c00529_si_001.zip › TableS4/pTP0279_Module8P_Multigene.gb]

LOCUS       Module08'        3795 bp DNA     circular SYN 08-FEB-2023
DEFINITION  synthetic circular DNA
ACCESSION   .
VERSION     .
KEYWORDS    .
SOURCE      synthetic DNA construct
  ORGANISM  synthetic DNA construct
REFERENCE   1  (bases 1 to 3795)
  AUTHORS   IOCB Prague
  TITLE     Direct Submission
  JOURNAL   Exported Feb 8, 2023 from SnapGene 6.1.2
            https://www.snapgene.com
FEATURES             Location/Qualifiers
     source          1..3795
                     /mol_type="other DNA"
                     /organism="synthetic DNA construct"
     protein_bind    1..4
                     /label=BsaI
     terminator      complement(13..109)
                     /label=AmpR Terminator
     CDS             complement(110..967)
                     /label=AmpR
     promoter        complement(968..1098)
                     /label=AmpR Promoter
     rep_origin      complement(1099..1862)
                     /direction=LEFT
                     /label=ColE1
     protein_bind    2055..2058
                     /label=BsaI
     promoter        2059..2757
                     /label=ScHTB2 Promoter
     misc_feature    3541..3622
                     /label=Insert Sequence
                     /note="Insert Sequence"
ORIGIN
        1 tacagcggcc gcgattatca aaaaggatct tcacctagat ccttttaaat taaaaatgaa
       61 gttttaaatc aatctaaagt atatatgagt aaacttggtc tgacagttac caatgcttaa
      121 tcagtgaggc acctatctca gcgatctgtc tatttcgttc atccatagtt gcctgactcc
      181 ccgtcgtgta gataactacg atacgggagg gcttaccatc tggccccagt gctgcaatga
      241 taccgcggga cccacgctca ccggctccag atttatcagc aataaaccag ccagccggaa
      301 gggccgagcg cagaagtggt cctgcaactt tatccgcctc catccagtct attaattgtt
      361 gccgggaagc tagagtaagt agttcgccag ttaatagttt gcgcaacgtt gttgccattg
      421 ctacaggcat cgtggtgtca cgctcgtcgt ttggtatggc ttcattcagc tccggttccc
      481 aacgatcaag gcgagttaca tgatccccca tgttgtgcaa aaaagcggtt agctccttcg
      541 gtcctccgat cgttgtcaga agtaagttgg ccgcagtgtt atcactcatg gttatggcag
      601 cactgcataa ttctcttact gtcatgccat ccgtaagatg cttttctgtg actggtgagt
      661 actcaaccaa gtcattctga gaatagtgta tgcggcgacc gagttgctct tgcccggcgt
      721 caatacggga taataccgcg ccacatagca gaactttaaa agtgctcatc attggaaaac
      781 gttcttcggg gcgaaaactc tcaaggatct taccgctgtt gagatccagt tcgatgtaac
      841 ccactcgtgc acccaactga tcttcagcat cttttacttt caccagcgtt tctgggtgag
      901 caaaaacagg aaggcaaaat gccgcaaaaa agggaataag ggcgacacgg aaatgttgaa
      961 tactcatact cttccttttt caatattatt gaagcattta tcagggttat tgtctcatga
     1021 gcggatacat atttgaatgt atttagaaaa ataaacaaat aggggttccg cgcacatttc
     1081 cccgaaaagt gccacctgtc atgaccaaaa tcccttaacg tgagttttcg ttccactgag
     1141 cgtcagaccc cgtagaaaag atcaaaggat cttcttgaga tccttttttt ctgcgcgtaa
     1201 tctgctgctt gcaaacaaaa aaaccaccgc taccagcggt ggtttgtttg ccggatcaag
     1261 agctaccaac tctttttccg aaggtaactg gcttcagcag agcgcagata ccaaatactg
     1321 ttcttctagt gtagccgtag ttaggccacc acttcaagaa ctctgtagca ccgcctacat
     1381 acctcgctct gctaatcctg ttaccagtgg ctgctgccag tggcgataag tcgtgtctta
     1441 ccgggttgga ctcaagacga tagttaccgg ataaggcgca gcggtcgggc tgaacggggg
     1501 gttcgtgcac acagcccagc ttggagcgaa cgacctacac cgaactgaga tacctacagc
     1561 gtgagctatg agaaagcgcc acgcttcccg aagggagaaa ggcggacagg tatccggtaa
     1621 gcggcagggt cggaacagga gagcgcacga gggagcttcc agggggaaac gcctggtatc
     1681 tttatagtcc tgtcgggttt cgccacctct gacttgagcg tcgatttttg tgatgctcgt
     1741 caggggggcg gagcctatgg aaaaacgcca gcaacgcggc ctttttacgg ttcctggcct
     1801 tttgctggcc ttttgctcac atgttctttc ctgcgttatc ccctgattct gtggataacc
     1861 gtgcggccgc ccctgaattc gcatctagag ccgggagtct aactcaaata catatggccc
     1921 atcgcagtgc gtactctctg ctatgatgag acatggtccg tacactcact acttgtgtgg
     1981 ttggtacctt agggtggcta cacgacagtc cgggtcctat cctcatcctg cgcgtctcac
     2041 gagctagagc gtacaacgta tatattaaat ttgctcttgt tctgtacttt cctaattctt
     2101 atgtaaaaag acaagaattt atgatactat ttaataacaa aaaactacct aagaaaagca
     2161 tcatgcagtc gaaattgaaa tcgaaaagta aaactttaac ggaacatgtt tgaaattcta
     2221 agaaagcata catcttcatc ccttatatat agagttatgt ttgatattag tagtcatgtt
     2281 gtaatctctg gcctaagtat acgtaacgaa aatggtagca cgtcgcgttt atggccccca
     2341 ggttaatgtg ttctctgaaa ttcgcatcac tttgagaaat aatgggaaca ccttacgcgt
     2401 gagctgtgcc caccgcttcg cctaataaag cggtgttctc aaaatttctc cccgttttca
     2461 ggatcacgag cgccatctag ttctggtaaa atcgcgctta caagaacaaa gaaaagaaac
     2521 atcgcgtaat gcaacagtga gacacttgcc gtcatatata aggttttgga tcagtaaccg
     2581 ttatttgagc ataacacagg tttttaaata tattattata tatcatggta tatgtgtaaa
     2641 atttttttgc tgactggttt tgtttattta tttagctttt taaaaatttt actttcttct
     2701 tgttaatttt ttctgattgc tctatactca aaccaacaac aacttactct acaactaaga
     2761 tctatggaat acttcggtgt tgtcaacgaa gataccagag aaaagtatag aactgtcttg
     2821 caaggtttgg ccaagttctc tagaaatatt tggttggcct tggatcaaga agctatcgtt
     2881 ttgggtactc aattcttcgt ttacttcgtt atcttcgacg atttgatcga caccaacgaa
     2941 caagaattct gcattatcat tatcaagagg gccatcaaca tcttcaaatt gggtaaattg
     3001 gaagctaacg ctaccccatt ggaaaagttg gctttttact tcttgagaat cgtcaaggat
     3061 agagtcggtg atcaacatcc attgatgaac ttgttcatta cctcttgcat cgagtacttc
     3121 gaaaatttgg ttccatggca gtccatcaaa gaattgcgtg aaaaagacga aaggatgaac
     3181 tccttccatt tcatgaagac tcaaaacaac tggtccaatc aagaatgctt cgacttcatc
     3241 gaaaaagagt tggatatttg cttcgaagag tacttcactg acgagaactt gttgatccaa
     3301 aagttcatcc caaacctgaa gaacaaagag gaccaagaag aattctacca aatcttgcaa
     3361 caattccaca ccttggtttc tgctttggtt tctatgtatt tggagagggt caagtacaag
     3421 tctccagatt ctattttctt ggagctgaga aagttcttcg tgttcagaca ttctggtggt
     3481 cattctcaag ttggtttgga tgctttggct ttgaaccatg aagaactgat tgtcctgtga
     3541 atcctaactc gagtatatat atatatatat atatatatat atatatataa ctgtctagaa
     3601 ataaagagta tcatctttca aagctgaccg tgagacggta ggcttctgca gaagcatgtc
     3661 ggtaatccct aacggaccct atttgccttc tcccgaatcc gagcgatgtg aaggactcag
     3721 tacataagtt tcaacctaca tcgttaggac tataacaaga gaaagatcgg gaccaggcta
     3781 actagtgcac tgcag
//
