# Supplementary material for: POMBOX: A Fission Yeast Cloning Toolkit for Molecular and Synthetic Biology
Source: ACS Synth Biol. 2023 Nov 22;13(2):558–67. doi: 10.1021/acssynbio.3c00529 (PMC10877588; doi:10.1021/acssynbio.3c00529)
Supplement: Supplementary file 1 — sb3c00529_si_001.zip [file sb3c00529_si_001.zip › TableS4/pTP0281_Module9P_Multigene.gb]

LOCUS       Module09'        3870 bp DNA     circular SYN 08-FEB-2023
DEFINITION  synthetic circular DNA
ACCESSION   .
VERSION     .
KEYWORDS    .
SOURCE      synthetic DNA construct
  ORGANISM  synthetic DNA construct
REFERENCE   1  (bases 1 to 3870)
  AUTHORS   IOCB Prague
  TITLE     Direct Submission
  JOURNAL   Exported Feb 8, 2023 from SnapGene 6.1.2
            https://www.snapgene.com
FEATURES             Location/Qualifiers
     source          1..3870
                     /mol_type="other DNA"
                     /organism="synthetic DNA construct"
     protein_bind    1..4
                     /label=BsaI
     terminator      complement(13..109)
                     /label=AmpR Terminator
     CDS             complement(110..967)
                     /label=AmpR
     promoter        complement(968..1098)
                     /label=AmpR Promoter
     rep_origin      complement(1099..1862)
                     /direction=LEFT
                     /label=ColE1
     protein_bind    2055..2058
                     /label=BsaI
     promoter        2059..2758
                     /label=ScRPL18B Promoter
     misc_feature    3620..3697
                     /label=Insert Sequence
                     /note="Insert Sequence"
ORIGIN
        1 tacagcggcc gcgattatca aaaaggatct tcacctagat ccttttaaat taaaaatgaa
       61 gttttaaatc aatctaaagt atatatgagt aaacttggtc tgacagttac caatgcttaa
      121 tcagtgaggc acctatctca gcgatctgtc tatttcgttc atccatagtt gcctgactcc
      181 ccgtcgtgta gataactacg atacgggagg gcttaccatc tggccccagt gctgcaatga
      241 taccgcggga cccacgctca ccggctccag atttatcagc aataaaccag ccagccggaa
      301 gggccgagcg cagaagtggt cctgcaactt tatccgcctc catccagtct attaattgtt
      361 gccgggaagc tagagtaagt agttcgccag ttaatagttt gcgcaacgtt gttgccattg
      421 ctacaggcat cgtggtgtca cgctcgtcgt ttggtatggc ttcattcagc tccggttccc
      481 aacgatcaag gcgagttaca tgatccccca tgttgtgcaa aaaagcggtt agctccttcg
      541 gtcctccgat cgttgtcaga agtaagttgg ccgcagtgtt atcactcatg gttatggcag
      601 cactgcataa ttctcttact gtcatgccat ccgtaagatg cttttctgtg actggtgagt
      661 actcaaccaa gtcattctga gaatagtgta tgcggcgacc gagttgctct tgcccggcgt
      721 caatacggga taataccgcg ccacatagca gaactttaaa agtgctcatc attggaaaac
      781 gttcttcggg gcgaaaactc tcaaggatct taccgctgtt gagatccagt tcgatgtaac
      841 ccactcgtgc acccaactga tcttcagcat cttttacttt caccagcgtt tctgggtgag
      901 caaaaacagg aaggcaaaat gccgcaaaaa agggaataag ggcgacacgg aaatgttgaa
      961 tactcatact cttccttttt caatattatt gaagcattta tcagggttat tgtctcatga
     1021 gcggatacat atttgaatgt atttagaaaa ataaacaaat aggggttccg cgcacatttc
     1081 cccgaaaagt gccacctgtc atgaccaaaa tcccttaacg tgagttttcg ttccactgag
     1141 cgtcagaccc cgtagaaaag atcaaaggat cttcttgaga tccttttttt ctgcgcgtaa
     1201 tctgctgctt gcaaacaaaa aaaccaccgc taccagcggt ggtttgtttg ccggatcaag
     1261 agctaccaac tctttttccg aaggtaactg gcttcagcag agcgcagata ccaaatactg
     1321 ttcttctagt gtagccgtag ttaggccacc acttcaagaa ctctgtagca ccgcctacat
     1381 acctcgctct gctaatcctg ttaccagtgg ctgctgccag tggcgataag tcgtgtctta
     1441 ccgggttgga ctcaagacga tagttaccgg ataaggcgca gcggtcgggc tgaacggggg
     1501 gttcgtgcac acagcccagc ttggagcgaa cgacctacac cgaactgaga tacctacagc
     1561 gtgagctatg agaaagcgcc acgcttcccg aagggagaaa ggcggacagg tatccggtaa
     1621 gcggcagggt cggaacagga gagcgcacga gggagcttcc agggggaaac gcctggtatc
     1681 tttatagtcc tgtcgggttt cgccacctct gacttgagcg tcgatttttg tgatgctcgt
     1741 caggggggcg gagcctatgg aaaaacgcca gcaacgcggc ctttttacgg ttcctggcct
     1801 tttgctggcc ttttgctcac atgttctttc ctgcgttatc ccctgattct gtggataacc
     1861 gtgcggccgc ccctgaattc gcatctagag tgccgtactt cctctgacat gggtagttcg
     1921 acgtgccctg atgctaacgg aaccgagaga gaacgtagta ttggcgggac tcatctctgt
     1981 ttacgcaaac agcacacact aattgtacct cttcccggac gagtgaggag gccgtctcaa
     2041 ccgggtactg aaagaacgaa gaggatgtcc aatatttttt ttaaggaata aggatacttc
     2101 aagactagat tcccccctgc attcccatca gaaccgtaaa ccttggcgct ttccttggga
     2161 agtattcaag aagtgccttg tccggtttct gtggctcaca aaccagcgcg cccgatatgg
     2221 ctttcttttc acttatgaat gtaccagtac gggacaatta gaacgctcct gtaacaatct
     2281 ctttgcaaat gtggggttac attctaacca tgtcacactg ctgacgaaat tcaaagtaaa
     2341 aaaaaatggg accacgtctt gagaacgata gattttcttt attttacatt gaacagtcgt
     2401 tgtctcagcg cgctttatgt tttcattcat acttcatatt ataaaataac aaaagaagaa
     2461 tttcatattc acgcccaaga aatcaggctg ctttccaaat gcaattgaca cttcattagc
     2521 catcacacaa aactctttct tgctggagct tcttttaaaa aagacctcag tacaccaaac
     2581 acgttacccg acctcgttat tttacgacaa ctatgataaa attctgaaga aaaaataaaa
     2641 aaattttcat acttcttgct tttatttaaa ccattgaatg atttcttttg aacaaaacta
     2701 cctgtttcac caaaggaaat agaaagaaaa aatcaattag aagaaaacaa aaaacaaaag
     2761 atctatgaac gacaactaca tcaagaagat caagctgtac agagaatact tcccacacag
     2821 acaagaatac ttgttcaacc actttttgtt gaagggttac cagttgacta ccttgtcatc
     2881 tgttgctgat gaattcttcc cagatttgtt gtctgctaag ttgcatttgg gtatgttgat
     2941 caccttgttc gatgattttg ctgatcaccc aaacttcaat caaccacagt tgttggataa
     3001 gttgtacgac ttgccatact tccatagatc tccaactaga ggttctgctt tggacgaaat
     3061 tactcaaacc gattgcgaat tctccaaggc tgttattggt ttggctattg atatctgcga
     3121 ggacatgatt aagtccttgt ctattttgcc acatcatgct tgttactccg agttgtttgt
     3181 tttcgacttg aagcaattcc accagtgcaa tagatacttc gaaatcttga gaaagtaccc
     3241 caagttgaag aacttgaccg aaattcagta ctactcctct tacaacatgg gtatcgtttt
     3301 ggttggtatc atggatatta tggcctctcc aaacttcgac atgaacgaat tgggtatttc
     3361 tcgtgagttg ttcattttgg ctcaaagata cgccaagatc tcgaacaact tgattacttt
     3421 cgacagggaa atcaacgaac aggattattc ttctgagctg ttgatggttt ctgaaaacca
     3481 tgctttgaaa gagcagaaga tcttgttgca gaagatgttg gctatccagg acaaattgaa
     3541 gtctttcgat gctatgaagt acatcaactc catgcaacaa ttgcatcact tgcacgaaga
     3601 atcaagaggt tccatttgaa tcctaactcg agtttttttt tatatatata tatatatata
     3661 tataactgtc tagaaataaa gagtatcatc tttcaaagct gtttttgaga cgggatctac
     3721 ggtgcccttc ctatgttact agccacggtt cgaatgctcg gacttccagt tctgcagcga
     3781 caggcgaaga gcccacatga gaaagggccg atcgacctca gctattaatg ccatagaacg
     3841 gcgatagacg aagtaactag tgcactgcag
//
