# Supplementary material for: POMBOX: A Fission Yeast Cloning Toolkit for Molecular and Synthetic Biology
Source: ACS Synth Biol. 2023 Nov 22;13(2):558–67. doi: 10.1021/acssynbio.3c00529 (PMC10877588; doi:10.1021/acssynbio.3c00529)
Supplement: Supplementary file 1 — sb3c00529_si_001.zip [file sb3c00529_si_001.zip › TableS4/pTP0282_Module10_Multigene.gb]

LOCUS       Module10        3877 bp DNA     circular SYN 08-FEB-2023
DEFINITION  synthetic circular DNA
ACCESSION   .
VERSION     .
KEYWORDS    .
SOURCE      synthetic DNA construct
  ORGANISM  synthetic DNA construct
REFERENCE   1  (bases 1 to 3877)
  AUTHORS   IOCB Prague
  TITLE     Direct Submission
  JOURNAL   Exported Feb 8, 2023 from SnapGene 6.1.2
            https://www.snapgene.com
FEATURES             Location/Qualifiers
     source          1..3877
                     /mol_type="other DNA"
                     /organism="synthetic DNA construct"
     protein_bind    1..4
                     /label=BsaI
     terminator      complement(13..109)
                     /label=AmpR Terminator
     CDS             complement(110..967)
                     /label=AmpR
     promoter        complement(968..1098)
                     /label=AmpR Promoter
     rep_origin      complement(1099..1862)
                     /direction=LEFT
                     /label=ColE1
     protein_bind    2055..2058
                     /label=BsaI
     promoter        2059..2758
                     /label=ScALD6 Promoter
     misc_feature    3626..3704
                     /label=Insert Sequence
                     /note="Insert Sequence"
     protein_bind    3705..3708
                     /label=BsaI
     protein_bind    complement(join(3709..3712,3714..3719))
                     /label=BsmBI
     misc_feature    3720..3862
                     /label=ConE
ORIGIN
        1 tacagcggcc gcgattatca aaaaggatct tcacctagat ccttttaaat taaaaatgaa
       61 gttttaaatc aatctaaagt atatatgagt aaacttggtc tgacagttac caatgcttaa
      121 tcagtgaggc acctatctca gcgatctgtc tatttcgttc atccatagtt gcctgactcc
      181 ccgtcgtgta gataactacg atacgggagg gcttaccatc tggccccagt gctgcaatga
      241 taccgcggga cccacgctca ccggctccag atttatcagc aataaaccag ccagccggaa
      301 gggccgagcg cagaagtggt cctgcaactt tatccgcctc catccagtct attaattgtt
      361 gccgggaagc tagagtaagt agttcgccag ttaatagttt gcgcaacgtt gttgccattg
      421 ctacaggcat cgtggtgtca cgctcgtcgt ttggtatggc ttcattcagc tccggttccc
      481 aacgatcaag gcgagttaca tgatccccca tgttgtgcaa aaaagcggtt agctccttcg
      541 gtcctccgat cgttgtcaga agtaagttgg ccgcagtgtt atcactcatg gttatggcag
      601 cactgcataa ttctcttact gtcatgccat ccgtaagatg cttttctgtg actggtgagt
      661 actcaaccaa gtcattctga gaatagtgta tgcggcgacc gagttgctct tgcccggcgt
      721 caatacggga taataccgcg ccacatagca gaactttaaa agtgctcatc attggaaaac
      781 gttcttcggg gcgaaaactc tcaaggatct taccgctgtt gagatccagt tcgatgtaac
      841 ccactcgtgc acccaactga tcttcagcat cttttacttt caccagcgtt tctgggtgag
      901 caaaaacagg aaggcaaaat gccgcaaaaa agggaataag ggcgacacgg aaatgttgaa
      961 tactcatact cttccttttt caatattatt gaagcattta tcagggttat tgtctcatga
     1021 gcggatacat atttgaatgt atttagaaaa ataaacaaat aggggttccg cgcacatttc
     1081 cccgaaaagt gccacctgtc atgaccaaaa tcccttaacg tgagttttcg ttccactgag
     1141 cgtcagaccc cgtagaaaag atcaaaggat cttcttgaga tccttttttt ctgcgcgtaa
     1201 tctgctgctt gcaaacaaaa aaaccaccgc taccagcggt ggtttgtttg ccggatcaag
     1261 agctaccaac tctttttccg aaggtaactg gcttcagcag agcgcagata ccaaatactg
     1321 ttcttctagt gtagccgtag ttaggccacc acttcaagaa ctctgtagca ccgcctacat
     1381 acctcgctct gctaatcctg ttaccagtgg ctgctgccag tggcgataag tcgtgtctta
     1441 ccgggttgga ctcaagacga tagttaccgg ataaggcgca gcggtcgggc tgaacggggg
     1501 gttcgtgcac acagcccagc ttggagcgaa cgacctacac cgaactgaga tacctacagc
     1561 gtgagctatg agaaagcgcc acgcttcccg aagggagaaa ggcggacagg tatccggtaa
     1621 gcggcagggt cggaacagga gagcgcacga gggagcttcc agggggaaac gcctggtatc
     1681 tttatagtcc tgtcgggttt cgccacctct gacttgagcg tcgatttttg tgatgctcgt
     1741 caggggggcg gagcctatgg aaaaacgcca gcaacgcggc ctttttacgg ttcctggcct
     1801 tttgctggcc ttttgctcac atgttctttc ctgcgttatc ccctgattct gtggataacc
     1861 gtgcggccgc ccctgaattc gcatctagat ctcgcattag taggcggtcg taacggacca
     1921 tccaagcacg tgtacctagt aaggaggcgt ttacaaagac aaacggttgg gattactctg
     1981 tgtggcttag gctacagcaa cggtaccaat atattggtga gtgagggcag cccgtctcat
     2041 tttgtcggcc tacaaacgta agggcatgat agaattggat tatgtaaaag gtgaagatac
     2101 cattgtagaa gcaaccagca cgtcgccgtg gctgatgaag tctcctcttg cccgggccgc
     2161 agaaaagagg ggcagtggcc tgtttttcga cataaatgag gggcatggcc agcaccaaga
     2221 cgtcattgtt gcatatggcg tatccaagcc gaaacggcgc tcgcctcatc cccacgggaa
     2281 taaggcagcc gacaaaagaa aaacgaccga aaaggaacca gaaagaaaaa agagggtggg
     2341 cgcgccgcgg acgtgtaaaa agatatgcat ccagcttcta tatcgcttta actttaccgt
     2401 tttgggcatc gggaacgtat gtaacattga tctcctcttg ggaacggtga gtgcaacgaa
     2461 tgcgatatag caccgaccat gtgggcaaat tcgtaataaa ttcggggtga gggggattca
     2521 agacaagcaa ccttgttagt cagctcaaac agcgatttaa cggttgagta acacatcaaa
     2581 acaccgttcg aggtcaagcc tggcgtgttt aacaagttct tgatatcata tataaatgta
     2641 ataagaagtt tggtaatatt caattcgaag tgttcagtct tttacttctc ttgttttata
     2701 gaagaaaaaa catcaagaaa catctttaac atacacaaac acatactatc agaatacaag
     2761 atctatggcc ggtttacaag atgaattctt gtacgctact ttcgatagaa ctgttacctt
     2821 gggtactcaa gaagctaagt tgaagggtaa atctttgttc tgttggccat atgtctggga
     2881 agaaaacact aattgggata tcttgcacga attgaccgaa actgttaaga actggttgtt
     2941 gaccagattc tctgaagatt gtgttgcctc tcaacacgtt agatctcaaa ccattttctg
     3001 cttctacagc tctccatctt attggagaca aaaagccgaa gaacctatta tttgcgccca
     3061 aatgatttcc tactctaagg tcttgcatct ggttttccaa ttagatgatt tggctgaagc
     3121 tggtgaagat catcatagaa tctacgttca atccgttggt agagtcatga acaacatctt
     3181 ggatttggaa ttcgatacct tcgatgatgt tagaaaggat gagttgtacc cattgattgc
     3241 ccaaatttct gaaccagtct cattctacat ggaactgttt cataactgcg ccatggattt
     3301 gaagattaac tacggtgtta ctaaggactt ggagatgttt ttgccagctc cacaagctaa
     3361 gtcttacaat atgcaaactt ggtgcaacta caaggaccag tcttacttga attcttacac
     3421 ccagtacaac ttgtgcattt tcactggtgg tatcaacttc tccttggaaa tcatcttctt
     3481 gttggagaga atctacatcc caatctccgt cagaatcaat caattctgga ttaggatcta
     3541 cgaaattgct gctttcgtta cctttagagc caacgatatt attggtgctg aaagagaatg
     3601 gcaagaaact ttgagaaccg gtaagatcct aactcgagtg ggtggtatat atatatatat
     3661 atatatatat aactgtctag aaataaagag tatcatcttt caaagctgag catgagacgg
     3721 aaatctgctc gtcagtggtg ctcacactga cgaatcatgt acagatcata ccgatgactg
     3781 cctggcgact cacaactaag caagacagcc ggaaccagcg ccggcgaaca ccactgcata
     3841 tatggcatat cacaacagtc caactagtgc actgcag
//
