# Supplementary material for: POMBOX: A Fission Yeast Cloning Toolkit for Molecular and Synthetic Biology
Source: ACS Synth Biol. 2023 Nov 22;13(2):558–67. doi: 10.1021/acssynbio.3c00529 (PMC10877588; doi:10.1021/acssynbio.3c00529)
Supplement: Supplementary file 1 — sb3c00529_si_001.zip [file sb3c00529_si_001.zip › TableS4/pTP0285_Module11P_Multigene.gb]

LOCUS       Module11'        3871 bp DNA     circular SYN 08-FEB-2023
DEFINITION  synthetic circular DNA
ACCESSION   .
VERSION     .
KEYWORDS    .
SOURCE      synthetic DNA construct
  ORGANISM  synthetic DNA construct
REFERENCE   1  (bases 1 to 3871)
  AUTHORS   IOCB Prague
  TITLE     Direct Submission
  JOURNAL   Exported Feb 8, 2023 from SnapGene 6.1.2
            https://www.snapgene.com
FEATURES             Location/Qualifiers
     source          1..3871
                     /mol_type="other DNA"
                     /organism="synthetic DNA construct"
     protein_bind    1..4
                     /label=BsaI
     terminator      complement(13..109)
                     /label=AmpR Terminator
     CDS             complement(110..967)
                     /label=AmpR
     promoter        complement(968..1098)
                     /label=AmpR Promoter
     rep_origin      complement(1099..1862)
                     /direction=LEFT
                     /label=ColE1
     protein_bind    2055..2058
                     /label=BsaI
     promoter        2059..2758
                     /label=ScPAB1 Promoter
     misc_feature    3617..3698
                     /label=Insert Sequence
                     /note="Insert Sequence"
ORIGIN
        1 tacagcggcc gcgattatca aaaaggatct tcacctagat ccttttaaat taaaaatgaa
       61 gttttaaatc aatctaaagt atatatgagt aaacttggtc tgacagttac caatgcttaa
      121 tcagtgaggc acctatctca gcgatctgtc tatttcgttc atccatagtt gcctgactcc
      181 ccgtcgtgta gataactacg atacgggagg gcttaccatc tggccccagt gctgcaatga
      241 taccgcggga cccacgctca ccggctccag atttatcagc aataaaccag ccagccggaa
      301 gggccgagcg cagaagtggt cctgcaactt tatccgcctc catccagtct attaattgtt
      361 gccgggaagc tagagtaagt agttcgccag ttaatagttt gcgcaacgtt gttgccattg
      421 ctacaggcat cgtggtgtca cgctcgtcgt ttggtatggc ttcattcagc tccggttccc
      481 aacgatcaag gcgagttaca tgatccccca tgttgtgcaa aaaagcggtt agctccttcg
      541 gtcctccgat cgttgtcaga agtaagttgg ccgcagtgtt atcactcatg gttatggcag
      601 cactgcataa ttctcttact gtcatgccat ccgtaagatg cttttctgtg actggtgagt
      661 actcaaccaa gtcattctga gaatagtgta tgcggcgacc gagttgctct tgcccggcgt
      721 caatacggga taataccgcg ccacatagca gaactttaaa agtgctcatc attggaaaac
      781 gttcttcggg gcgaaaactc tcaaggatct taccgctgtt gagatccagt tcgatgtaac
      841 ccactcgtgc acccaactga tcttcagcat cttttacttt caccagcgtt tctgggtgag
      901 caaaaacagg aaggcaaaat gccgcaaaaa agggaataag ggcgacacgg aaatgttgaa
      961 tactcatact cttccttttt caatattatt gaagcattta tcagggttat tgtctcatga
     1021 gcggatacat atttgaatgt atttagaaaa ataaacaaat aggggttccg cgcacatttc
     1081 cccgaaaagt gccacctgtc atgaccaaaa tcccttaacg tgagttttcg ttccactgag
     1141 cgtcagaccc cgtagaaaag atcaaaggat cttcttgaga tccttttttt ctgcgcgtaa
     1201 tctgctgctt gcaaacaaaa aaaccaccgc taccagcggt ggtttgtttg ccggatcaag
     1261 agctaccaac tctttttccg aaggtaactg gcttcagcag agcgcagata ccaaatactg
     1321 ttcttctagt gtagccgtag ttaggccacc acttcaagaa ctctgtagca ccgcctacat
     1381 acctcgctct gctaatcctg ttaccagtgg ctgctgccag tggcgataag tcgtgtctta
     1441 ccgggttgga ctcaagacga tagttaccgg ataaggcgca gcggtcgggc tgaacggggg
     1501 gttcgtgcac acagcccagc ttggagcgaa cgacctacac cgaactgaga tacctacagc
     1561 gtgagctatg agaaagcgcc acgcttcccg aagggagaaa ggcggacagg tatccggtaa
     1621 gcggcagggt cggaacagga gagcgcacga gggagcttcc agggggaaac gcctggtatc
     1681 tttatagtcc tgtcgggttt cgccacctct gacttgagcg tcgatttttg tgatgctcgt
     1741 caggggggcg gagcctatgg aaaaacgcca gcaacgcggc ctttttacgg ttcctggcct
     1801 tttgctggcc ttttgctcac atgttctttc ctgcgttatc ccctgattct gtggataacc
     1861 gtgcggccgc ccctgaattc gcatctagac ccgagagcgg tatgggcata caacaggtcc
     1921 tatcgatgca ctagatccat ctccgtaaac tgagactagg cccaagcctc aaacagacga
     1981 ctgggttgac gtagattcac actaagcatt agctaccgca ctgctctgag agcgtctcaa
     2041 ttgacgttcc atataacgaa ggcaagccca gaaaaatatc gcaagcacct ttggtcttac
     2101 agtgccaact tttggcctgc cgacgttaag agtacaaagc tgatggcaat gtacgacaag
     2161 ataacagagt ctcaaaagaa gtgaaacaat ttttcttcac cacattttcc attgttcctt
     2221 ccccccataa ctataaacgt atttatgtat atatatttgc gtgtaagtgt gtgtactata
     2281 gggcaccgta aagtaataat gcttaattag ttactactat gaccatataa gaggtcatac
     2341 tgtatgaagc cacaaagcag atagatcaat catgtttaac gaaaactgtt aatcgaagat
     2401 tatttctttt tttttttctc tttccttttt acaaagaaaa ttttttttgc gctttttgcc
     2461 atcaccatcg caagttctgg gacaattgtt ctctttcgct ccagttccaa ggaaagaggt
     2521 ttctgtttta cttaatagaa agtgtcatct tgtattttat atctcttctt tcttgtgtaa
     2581 aattctttag ttttgatttt gtatttttag gacagtgagc tacgaagtaa catttttact
     2641 taataaccgt ttgaagcata gagcaggccc tggtatcacc acctaatatc tggcttttta
     2701 ttcaataaaa actcaaaaaa aaaaatccaa aaaaaactaa aaaaccaata aaaataaaag
     2761 atctatgaac gaaaccatcc tgctgaacaa caacaacttg attccaaaag aatggttcaa
     2821 gcagccagag ttgttggatg attctgattt catcgagtcc atcaagatct tcgaaaaaga
     2881 aatcggtcaa ttcccaaagg acaggtacaa aaatttggag ggcattaaga agaaccacgt
     2941 tttctacttt cccaccttct tgaaagaaac cagaaacgag aagaagatca agatcctgtc
     3001 ctccactatt atgatctggt tgttcatcat cgaccaggac ttcaaaaagc tgaaagagaa
     3061 caacaatctg ctgaagaacc agcagaagtt gttgaacatt ttgatcgatc caaccgaaaa
     3121 ggttccacac gatcaacaag aaaaggttac catcgttctg aagaagctgc tgaaagaaat
     3181 taccggtggt aacatcttca tcaacaacta cttcatcacc tccgtgttca actacatctc
     3241 ctctattgaa tctactgacg gcaacaagaa ctcctacttg catattattg acagctgcaa
     3301 cttgttgcag tggatcgaga ttaagaaaaa gcgtggtgaa tgcgttttga actccgaatt
     3361 gctatttttg tctgacccaa ggtacatcag gttgaagaac atttctaacc tgctgttctc
     3421 ctttgaaaac gaaaccttct ctaacatcgg tggctcttac tctaacaaga ctaagattga
     3481 aactttggtc ggcgaattca agcagtacga agattctttg aattcctcct acggtttcaa
     3541 cgattgcttg ttgtacatga tcaagtgctt gaagtattct gtcaccggca acatcttgtt
     3601 gaaaaacaac aagtaaatcc taactcgagt gggtggtatg ttatatatat atatatatat
     3661 atataactgt ctagaaataa agagtatcat ctttcaaagc tgttactgag acgatgttca
     3721 agtaccgcaa cacgtcgact cgtgcactta agttgtcaat ggctttcagg cttgcgtgcg
     3781 atccagtccg tactgcacta cgcgctgagg tgcgatgtac gctaagtgcg taaagtctgg
     3841 ctgcttggat tgtaagacta gtgcactgca g
//
