# Supplementary material for: POMBOX: A Fission Yeast Cloning Toolkit for Molecular and Synthetic Biology
Source: ACS Synth Biol. 2023 Nov 22;13(2):558–67. doi: 10.1021/acssynbio.3c00529 (PMC10877588; doi:10.1021/acssynbio.3c00529)
Supplement: Supplementary file 1 — sb3c00529_si_001.zip [file sb3c00529_si_001.zip › TableS4/pTP0286_Module12_Multigene.gb]

LOCUS       Module12        4191 bp DNA     circular SYN 08-FEB-2023
DEFINITION  synthetic circular DNA
ACCESSION   .
VERSION     .
KEYWORDS    .
SOURCE      synthetic DNA construct
  ORGANISM  synthetic DNA construct
REFERENCE   1  (bases 1 to 4191)
  AUTHORS   IOCB Prague
  TITLE     Direct Submission
  JOURNAL   Exported Feb 8, 2023 from SnapGene 6.1.2
            https://www.snapgene.com
FEATURES             Location/Qualifiers
     source          1..4191
                     /mol_type="other DNA"
                     /organism="synthetic DNA construct"
     protein_bind    1..4
                     /label=BsaI
     terminator      complement(13..109)
                     /label=AmpR Terminator
     CDS             complement(110..967)
                     /label=AmpR
     promoter        complement(968..1098)
                     /label=AmpR Promoter
     rep_origin      complement(1099..1862)
                     /direction=LEFT
                     /label=ColE1
     protein_bind    2055..2058
                     /label=BsaI
     promoter        2059..2758
                     /label=ScRET2 Promoter
     misc_feature    3938..4018
                     /label=Insert Sequence
                     /note="Insert Sequence"
     protein_bind    4019..4022
                     /label=BsaI
     protein_bind    complement(join(4023..4026,4028..4033))
                     /label=BsmBI
     misc_feature    4034..4176
                     /label=ConE
ORIGIN
        1 tacagcggcc gcgattatca aaaaggatct tcacctagat ccttttaaat taaaaatgaa
       61 gttttaaatc aatctaaagt atatatgagt aaacttggtc tgacagttac caatgcttaa
      121 tcagtgaggc acctatctca gcgatctgtc tatttcgttc atccatagtt gcctgactcc
      181 ccgtcgtgta gataactacg atacgggagg gcttaccatc tggccccagt gctgcaatga
      241 taccgcggga cccacgctca ccggctccag atttatcagc aataaaccag ccagccggaa
      301 gggccgagcg cagaagtggt cctgcaactt tatccgcctc catccagtct attaattgtt
      361 gccgggaagc tagagtaagt agttcgccag ttaatagttt gcgcaacgtt gttgccattg
      421 ctacaggcat cgtggtgtca cgctcgtcgt ttggtatggc ttcattcagc tccggttccc
      481 aacgatcaag gcgagttaca tgatccccca tgttgtgcaa aaaagcggtt agctccttcg
      541 gtcctccgat cgttgtcaga agtaagttgg ccgcagtgtt atcactcatg gttatggcag
      601 cactgcataa ttctcttact gtcatgccat ccgtaagatg cttttctgtg actggtgagt
      661 actcaaccaa gtcattctga gaatagtgta tgcggcgacc gagttgctct tgcccggcgt
      721 caatacggga taataccgcg ccacatagca gaactttaaa agtgctcatc attggaaaac
      781 gttcttcggg gcgaaaactc tcaaggatct taccgctgtt gagatccagt tcgatgtaac
      841 ccactcgtgc acccaactga tcttcagcat cttttacttt caccagcgtt tctgggtgag
      901 caaaaacagg aaggcaaaat gccgcaaaaa agggaataag ggcgacacgg aaatgttgaa
      961 tactcatact cttccttttt caatattatt gaagcattta tcagggttat tgtctcatga
     1021 gcggatacat atttgaatgt atttagaaaa ataaacaaat aggggttccg cgcacatttc
     1081 cccgaaaagt gccacctgtc atgaccaaaa tcccttaacg tgagttttcg ttccactgag
     1141 cgtcagaccc cgtagaaaag atcaaaggat cttcttgaga tccttttttt ctgcgcgtaa
     1201 tctgctgctt gcaaacaaaa aaaccaccgc taccagcggt ggtttgtttg ccggatcaag
     1261 agctaccaac tctttttccg aaggtaactg gcttcagcag agcgcagata ccaaatactg
     1321 ttcttctagt gtagccgtag ttaggccacc acttcaagaa ctctgtagca ccgcctacat
     1381 acctcgctct gctaatcctg ttaccagtgg ctgctgccag tggcgataag tcgtgtctta
     1441 ccgggttgga ctcaagacga tagttaccgg ataaggcgca gcggtcgggc tgaacggggg
     1501 gttcgtgcac acagcccagc ttggagcgaa cgacctacac cgaactgaga tacctacagc
     1561 gtgagctatg agaaagcgcc acgcttcccg aagggagaaa ggcggacagg tatccggtaa
     1621 gcggcagggt cggaacagga gagcgcacga gggagcttcc agggggaaac gcctggtatc
     1681 tttatagtcc tgtcgggttt cgccacctct gacttgagcg tcgatttttg tgatgctcgt
     1741 caggggggcg gagcctatgg aaaaacgcca gcaacgcggc ctttttacgg ttcctggcct
     1801 tttgctggcc ttttgctcac atgttctttc ctgcgttatc ccctgattct gtggataacc
     1861 gtgcggccgc ccctgaattc gcatctagaa cactttgggc cactttactg agtatcgatc
     1921 catctacgat tcgcgtgagt ggctaaaccg cctacccctt tcaaccaatc gcgcctatgt
     1981 gagcgatatg cttcgtgtgc tgcgcgaccc ttgcatttgt aataacaacc tacgtctcat
     2041 taccacagcc aacgaacgac gatggcttct tatctcactt caatagtact ttccaccggt
     2101 tatacttccg gcttttccct attaatacaa gctacaattt caatgggtgg caaataatgt
     2161 gtagaataga aaataagccg acagggtaat aaagaaaatt tttagaaaaa aaaggttaga
     2221 tggcttattt aagttacagg ctagcgaaaa aaggaacttc agggcaagta aagtgtttga
     2281 ttgggcacta gcatggctta taaaggcgag caattgtcga aactaattaa tgttgtacgg
     2341 actattgctg tcatctcgtg gtaaatgcgt gttccaggtc gaatactact tgcacacagg
     2401 cgagcggggc cccataaaag tgttgccgat ttgttaagtt gtcttttcgg tttttctact
     2461 ctgttattcc ttacttccct ttttaagaac tctttttatc cttcatttag gatcttgcac
     2521 gtttccgcct catcacttga attaaaacat gtctctgtca gtaaaccttg gcgtttctat
     2581 tgttcttcat agttcaactt ttattattac ccgccctgcg cgtttacatt tttccagcaa
     2641 cagccagcga aaaattagaa aatctggttg ttgacacctc aagaacaagg gcaattagcc
     2701 tcagcgtcga atatagatca tattagaata cctatagctc catcaaaaga aatacacaag
     2761 atctatgtac aacaaggcta gaaagaagtg gttcatccaa ggtaacaagt tggaatgcaa
     2821 catcagagaa tacgatgtcc acgaaaagaa gaacaacgag aagaacatgt ccagcttcat
     2881 caaaaagatc gagaagcaca tgaagaagag gccaattgat acttctaaac aagccttgtg
     2941 ggaagaagag atcatctcca ttattaagtc cttcatcaag aacgacgaga tcttcaattt
     3001 gtctggtttg gatacttacg agttggactg catgattaac atgaacaggg aattcttgta
     3061 cagggccaga gaattcgatt ctaagatcga aaaggactcc gttttccaag ctttgagaaa
     3121 tgtttggatc gtcggtatat tgcaagattt gttgggtgaa aagatctgcc tgaagaagtc
     3181 tattttcgcc tactctatgg tttacccata ctccgataat ttcttggacg ataacaacat
     3241 caccaacgaa gaaaaggacg agttcaacga aaagttgtac ttgatggtca agggtgagaa
     3301 gatccacttg gaaaatgaat tggaagagaa gatctacaag ctgatcaact acatcgaaga
     3361 tgactacgaa agatccaaat accaaggtgt ctacagatcc ttgatcgaca tctacaaatc
     3421 ccaagtcaag tccattaagc aacagggcaa aatgtatatt ccatacgaag ccgatatcct
     3481 ggacatctct attgaaaaag gtggtacttc cgttttggtt gacggttatt tgattaaggg
     3541 tgacttgaac gacttggaga aagaattctg tatcaactac ggtacgctgt tgcaattgat
     3601 cgatgatttc caagacttga aagaggacaa ctactctacc attatgactc aagttgccga
     3661 gaagtactac ttggatgtta tcatcaacaa gttgattaac tacgtctacg acctgttcaa
     3721 caacactagg tttttggaaa accgtgagaa cctgaagaaa gtcatgatct ccaactgcat
     3781 tattatgatc gtctgcaaca ttgccttgaa caagcaatac ttctccgaga actacatcaa
     3841 ggacatggaa aagtacattc cattcaccat cgactacatt gaggttttgg ataaggactt
     3901 gaagaagaag ttgagaaaga ctgaaggttt ggcctgaatc ctaactcgag ttttttttta
     3961 tatatatata tatatatata taaactcatt tacttatgta ggaataaatt ttttcaaagc
     4021 tgagcatgag acggaaatct gctcgtcagt ggtgctcaca ctgacgaatc atgtacagat
     4081 cataccgatg actgcctggc gactcacaac taagcaagac agccggaacc agcgccggcg
     4141 aacaccactg catatatggc atatcacaac agtccaacta gtgcactgca g
//
