# Supplementary material for: POMBOX: A Fission Yeast Cloning Toolkit for Molecular and Synthetic Biology
Source: ACS Synth Biol. 2023 Nov 22;13(2):558–67. doi: 10.1021/acssynbio.3c00529 (PMC10877588; doi:10.1021/acssynbio.3c00529)
Supplement: Supplementary file 1 — sb3c00529_si_001.zip [file sb3c00529_si_001.zip › TableS5/pTP0289_6TU_Modules_1_2_3_4_5_6.gb]

LOCUS       Multi_Module_1_2       17561 bp DNA     circular SYN 08-FEB-2023
DEFINITION  synthetic circular DNA
ACCESSION   .
VERSION     .
KEYWORDS    .
SOURCE      synthetic DNA construct
  ORGANISM  synthetic DNA construct
REFERENCE   1  (bases 1 to 17561)
  AUTHORS   IOCB Prague
  TITLE     Direct Submission
  JOURNAL   Exported Feb 8, 2023 from SnapGene 6.1.2
            https://www.snapgene.com
FEATURES             Location/Qualifiers
     source          1..17561
                     /mol_type="other DNA"
                     /organism="synthetic DNA construct"
     misc_feature    1..25
                     /label=ConE scar
     protein_bind    1..4
                     /label=BsmBI
     protein_bind    41..44
                     /label=BsaI
     promoter        49..425
                     /label=AgTEF Promoter
     primer_bind     complement(94..119)
                     /label=Primer 2
     CDS             428..1237
                     /label=KanR
     terminator      1238..1439
                     /label=AgTEF Terminator
     primer_bind     1440..1475
                     /label=Primer 2
     misc_feature    1443..1444
                     /label=P8_Ura4
     misc_feature    1445..1928
                     /label=P7_Ura4
     primer_bind     complement(1907..1929)
                     /label=Primer 1
     protein_bind    1930..1933
                     /label=BsaI
     CDS             complement(1942..2952)
                     /label=SpecR
     promoter        complement(2953..3086)
                     /label=SpecR Promoter
     rep_origin      complement(3087..3850)
                     /direction=LEFT
                     /label=ColE1
     primer_bind     3790..3811
                     /label=Primer 1
     primer_bind     3859..3884
                     /label=Primer 9
     misc_feature    3863..6058
                     /label=P8_Ura4
     CDS             4828..5622
                     /codon_start=1
                     /label=Ura4
                     /translation="MDARVFQSYSARAEGMKNPIAKELLALMEEKQSNLSVAVDLTKKS
                     EILELVDKIGPYVCVIKTHIDVVEDFDQDMVEKLVALGKKHRFLIFEDRKFADIGNTVK
                     LQYASGVYKIASWAHITNCHTVPGEGIIQGLKEVGLPLGRGLLLLAEMSSKGSLATGSY
                     TEKTLEWFEKHTDFCFGFIAGRRFPNLQSDYITMSPGIGLDVKGDGLGQQYRTPEEVIV
                     NCGSDIIIVGRGVYGAGRNPVVEAKRYREAGWKAYQQRLSQH"
     primer_bind     complement(5254..5274)
                     /label=Primer 7
     primer_bind     5254..5274
                     /label=Primer 6
     primer_bind     complement(5435..5455)
                     /label=Primer 5
     primer_bind     5435..5455
                     /label=Primer 4
     primer_bind     complement(6037..6058)
                     /label=Primer 3
     protein_bind    6059..6062
                     /label=BsaI
     misc_feature    6078..6102
                     /label=ConS scar
     protein_bind    6078..6081
                     /label=BsmBI
     protein_bind    6103..6106
                     /label=BsaI
     promoter        6107..6786
                     /label=ScTDH3 Promoter
     protein_bind    7762..7765
                     /label=BsaI
     terminator      7775..7999
                     /label=ScENO1 Terminator
     protein_bind    8000..8003
                     /label=BsaI
     misc_feature    8004..8028
                     /label=Con1 scar
     protein_bind    8004..8007
                     /label=BsmBI
     protein_bind    8029..8032
                     /label=BsaI
     promoter        8033..8732
                     /label=ScCCW12 Promoter
     protein_bind    9768..9771
                     /label=BsaI
     terminator      9781..10005
                     /label=ScSSA1 Terminator
     protein_bind    10006..10009
                     /label=BsaI
     protein_bind    10010..10013
                     /label=BsmBI
     misc_feature    10014..10034
                     /label=Con2 scar
     protein_bind    10035..10038
                     /label=BsaI
     promoter        10039..10738
                     /label=ScPGK1 Promoter
     protein_bind    11567..11570
                     /label=BsaI
     terminator      11580..11804
                     /label=ScADH1 Terminator
     protein_bind    11805..11808
                     /label=BsaI
     misc_feature    11809..11833
                     /label=Con3 scar
     protein_bind    11809..11812
                     /label=BsmBI
     protein_bind    11834..11837
                     /label=BsaI
     promoter        11838..12513
                     /label=ScHHF2 Promoter
     protein_bind    13396..13399
                     /label=BsaI
     terminator      13409..13633
                     /label=ScPGK1 Terminator
     protein_bind    13634..13637
                     /label=BsaI
     misc_feature    13638..13662
                     /label=Con4 scar
     protein_bind    13638..13641
                     /label=BsmBI
     protein_bind    13663..13666
                     /label=BsaI
     promoter        13667..14366
                     /label=ScTEF1 Promoter
     protein_bind    15357..15360
                     /label=BsaI
     terminator      15370..15594
                     /label=ScENO2 Terminator
     protein_bind    15595..15598
                     /label=BsaI
     misc_feature    15599..15623
                     /label=Con5 scar
     protein_bind    15599..15602
                     /label=BsmBI
     protein_bind    15624..15627
                     /label=BsaI
     promoter        15628..16327
                     /label=ScTEF2 Promoter
     protein_bind    17321..17324
                     /label=BsaI
     terminator      17334..17557
                     /label=ScTDH1 Terminator
     protein_bind    17558..17561
                     /label=BsaI
ORIGIN
        1 agcagttaca gagatgttac gaaccactag tgcactgcag tacagtttag cttgcctcgt
       61 ccccgccggg tcacccggcc agcgacatgg aggcccagaa taccctcctt gacagtcttg
      121 acgtgcgcag ctcaggggca tgatgtgact gtcgcccgta catttagccc atacatcccc
      181 atgtataatc atttgcatcc atacattttg atggccgcac ggcgcgaagc aaaaattacg
      241 gctcctcgct ccagacctgc gagcagggaa acgctcccct cacagacgcg ttgaattgtc
      301 cccacgccgc gcccctgtag agaaatataa aaggttagga tttgccactg aggttcttct
      361 ttcatatact tccttttaaa atcttgctag gatacagttc tcacatcaca tccgaacata
      421 aacaaaaatg ggtaaggaaa agactcacgt ttcgaggccg cgattaaatt ccaacatgga
      481 tgctgattta tatgggtata aatgggctcg cgataatgtc gggcaatcag gtgcgacaat
      541 ctatcgattg tatgggaagc ccgatgcgcc agagttgttt ctgaaacatg gcaaaggtag
      601 cgttgccaat gatgttacag atgagatggt cagactaaac tggctgacgg aatttatgcc
      661 tcttccgacc atcaagcatt ttatccgtac tcctgatgat gcatggttac tcaccactgc
      721 gatccccggc aaaacagcat tccaggtatt agaagaatat cctgattcag gtgaaaatat
      781 tgttgatgcg ctggcagtgt tcctgcgccg gttgcattcg attcctgttt gtaattgtcc
      841 ttttaacagc gatcgcgtat ttcgtctggc tcaggcgcaa tcacgaatga ataacggttt
      901 ggttgatgcg agtgattttg atgacgagcg taatggctgg cctgttgaac aagtctggaa
      961 agaaatgcat aagcttttgc cattctcacc ggattcagtc gtcactcatg gtgatttctc
     1021 acttgataac cttatttttg acgaggggaa attaataggt tgtattgatg ttggacgagt
     1081 cggaatcgca gaccgatacc aggatcttgc catcctatgg aactgcctcg gtgagttttc
     1141 tccttcatta cagaaacggc tttttcaaaa atatggtatt gataatcctg atatgaataa
     1201 attgcagttt catttgatgc tcgatgagtt tttctaaagt aactgacaat aaaaagattc
     1261 ttgttttcaa gaacttgtca tttgtatagt ttttttatat tgtagttgtt ctattttaat
     1321 caaatgttag cgtgatttat attttttttc gcctcgacat catctgccca gatgcgaagt
     1381 taagtgcgca gaaagtaata tcatgcgtca atcgtatgtg aatgctggtc gctatactgg
     1441 agtttattat tcaaaactag tatacttttt ctcggagtat aatacacaat atcggtgcaa
     1501 ataggtttta aaattgctcc aatcacatgt tcttaagaaa aaaacgtcaa aagaaatcta
     1561 agtattccca aaataattcc tcctgacatg agaagaataa aaaacactaa gatgcattgt
     1621 cagtatgaaa cacaagccaa agttgctaac aataggatca attcttactt actggcaatg
     1681 ttacgaggaa tcttggtagg aggatgtttg gcaacataac gttcttttga atttgttttt
     1741 acacgacgag taatgttctt ctgaaactgt gtgtttgcac gacgctgaga gggagtttga
     1801 accgtctaaa agacatagtt aggatccatg atgcacagat ttctaaagat aaaactactt
     1861 acaggcatgt tggtttatta aaaaagaaaa acaggaatga taagagggaa agaatacgtg
     1921 tacagagcac cgagcggccg cttatttgcc gactaccttg gtgatctcgc ctttcacgta
     1981 gtggacaaat tcttccaact gatctgcgcg cgaggccaag cgatcttctt cttgtccaag
     2041 ataagcctgt ctagcttcaa gtatgacggg ctgatactgg gccggcaggc gctccattgc
     2101 ccagtcggca gcgacatcct tcggcgcgat tttgccggtt actgcgctgt accaaatgcg
     2161 ggacaacgta agcactacat ttcgctcatc gccagcccag tcgggcggcg agttccatag
     2221 cgttaaggtt tcatttagcg cctcaaatag atcctgttca ggaaccggat caaagagttc
     2281 ctccgccgct ggacctacca aggcaacgct atgttctctt gcttttgtca gcaagatagc
     2341 cagatcaatg tcgatcgtgg ctggctcgaa gatacccgca agaatgtcat tgcgctgcca
     2401 ttctccaaat tgcagttcgc gcttagctgg ataacgccac ggaatgatgt cgtcgtgcac
     2461 aacaatggtg acttctacag cgcggagaat ctcgctctct ccaggggaag ccgaagtttc
     2521 caaaaggtcg ttgatcaaag ctcgccgcgt tgtttcatca agccttacgg tcaccgtaac
     2581 cagcaaatca atatcactgt gtggcttcag gccgccatcc actgcggagc cgtacaaatg
     2641 tacggccagc aacgtcggtt cgagatggcg ctcgatgacg ccaactacct ctgatagttg
     2701 agtcgatact tcggcgatca ccgcttccct cataatgttt aactttgttt tagggcgact
     2761 gccctgctgc gtaacatcgt tgctgctcca taacatcaaa catcgaccca cggcgtaacg
     2821 cgcttgctgc ttggatgccc gaggcataga ctgtacccca aaaaaacagt cataacaagc
     2881 catgaaaacc gccactgcgc cgttaccacc gctgcgttcg gtcaaggttc tggaccagtt
     2941 gcgtgagcgc atacgctact tgcattacag cttacgaacc gaacaggctt atgtccactg
     3001 ggttcgtgcc ttcatccgtt tccacggtgt gcgtcacccg gcaaccttgg gtagcagcga
     3061 agtcgaggca tttctgtcct ggctggtcat gaccaaaatc ccttaacgtg agttttcgtt
     3121 ccactgagcg tcagaccccg tagaaaagat caaaggatct tcttgagatc ctttttttct
     3181 gcgcgtaatc tgctgcttgc aaacaaaaaa accaccgcta ccagcggtgg tttgtttgcc
     3241 ggatcaagag ctaccaactc tttttccgaa ggtaactggc ttcagcagag cgcagatacc
     3301 aaatactgtt cttctagtgt agccgtagtt aggccaccac ttcaagaact ctgtagcacc
     3361 gcctacatac ctcgctctgc taatcctgtt accagtggct gctgccagtg gcgataagtc
     3421 gtgtcttacc gggttggact caagacgata gttaccggat aaggcgcagc ggtcgggctg
     3481 aacggggggt tcgtgcacac agcccagctt ggagcgaacg acctacaccg aactgagata
     3541 cctacagcgt gagctatgag aaagcgccac gcttcccgaa gggagaaagg cggacaggta
     3601 tccggtaagc ggcagggtcg gaacaggaga gcgcacgagg gagcttccag ggggaaacgc
     3661 ctggtatctt tatagtcctg tcgggtttcg ccacctctga cttgagcgtc gatttttgtg
     3721 atgctcgtca ggggggcgga gcctatggaa aaacgccagc aacgcggcct ttttacggtt
     3781 cctggccttt tgctggcctt ttgctcacat gttctttcct gcgttatccc ctgattctgt
     3841 ggataaccgt gcggccgcca atatgcttac ataatgagtg agtgtcatta ttgaggaatg
     3901 ccatgtcaga tttgacacaa ctcagaactt attaactttt tatgattgga acttttgttt
     3961 tgcccaagga atttttaatg gaagaagttg ttttataaat gatattgaat ttatatccac
     4021 tctttttagc gcatttgcat ctctacttta ggttcttctt tgactagatt ctaggatgcg
     4081 tattggatat actggtcttt gaatcattgt cgaaaaaaaa attcatggtt gtacccatga
     4141 gcaaactgct tttgtggtta tccatgtgct tcttttgttc agcatctatc ttcttaatcg
     4201 catggaagat ttgatttaaa ccaaaagaaa tattgttaaa ctttgacaga agctttaaat
     4261 tttgattcca tacattaaat ggataaaact cctgaagctt agctacaaat cccactggct
     4321 atatgtatgc atttgtgtta aaaaagtttg tatagattat ttaatctact cagcattctt
     4381 tctctaaata ggaatttgtt acttaatgga gaaaaaaatg tttcgattta cctagtgtat
     4441 ttgtttgtat actcacgttt aatttcaaac atccattcta tcttgtgtaa tttttggcat
     4501 ggtgaaaaag ataatcagcc ttataatctt tacaaaagta agaaattctg taaataagcc
     4561 ttaatgccct tgctttaaat taaaatggtt ctttttcatg ataatgtttg cactttgtga
     4621 atatatttta gatagttctg tgaggtataa ttaagatgtt ttagagactt atacaatttt
     4681 gtctttataa attcttaatt gattttacca tcccagttta actatgcttc gtcggcatct
     4741 ctgcacatgt cgtgttttct taccgtattg tcctaccaag aacctctttt ttgcttggat
     4801 cgaaattaaa ggtttaaaag caaagttatg gatgctagag tatttcaaag ctattcagct
     4861 agagctgagg ggatgaaaaa tcccattgcc aaggaattgt tggctttgat ggaagaaaag
     4921 caaagcaact tgtcagtcgc ggtcgatttg acgaagaaat ccgaaatctt agaattggta
     4981 gataaaattg gaccctatgt ctgtgttatc aagacacata ttgacgttgt cgaggatttc
     5041 gaccaggata tggtagaaaa actggtggcc ttaggtaaaa agcatcgttt tcttatcttt
     5101 gaggatcgca aattcgcaga cattggaaat accgtcaagc tacaatatgc atctggtgtg
     5161 tacaaaattg cttcttgggc tcatatcaca aattgccata cagtgccagg cgagggtatt
     5221 atacaaggcc tcaaagaagt tggtttacct ttgggacgtg gactcttgct tttggctgaa
     5281 atgtcttcca aaggctcttt ggctactggt tcctacacag agaaaacctt agaatggttt
     5341 gagaagcata ccgatttttg ctttggcttt atagctggtc gtcgatttcc taaccttcaa
     5401 agcgactaca taactatgtc ccctggtatc ggcttggatg ttaaaggtga cgggctggga
     5461 cagcaatatc gtactcctga agaagtgatt gtaaactgcg gtagcgatat catcattgtt
     5521 ggtcgtggag tctatggagc tggtcgtaat cctgttgtcg aagccaagag atatagagaa
     5581 gctggttgga aggcatatca gcaaagactt tctcagcatt aaaaaaagac taatgtaaaa
     5641 tttttttggt tggttattga aaaagtcgat gccttgtttg cgtttgtttt cctaggcgtt
     5701 ttatgtcaga aggcatttag aattagtata caagtactct ttggtaaaat tttatgtagc
     5761 gactaaaata ttaactatta tagataaaca ccttgggaat aaaaagtaat ttgctatagt
     5821 aatttattaa acatgctcct acaacattac cacaatcttt tctcttggat tgacattgaa
     5881 taagaaaaga gtgaattttt ttagacttgt aatgataact atgtacaaag ccaatgaaag
     5941 atgtatgtag atgaatgtaa aataccatgt agacaaacaa gataaaactt ggttataaac
     6001 attggtgttg gaacagaata aattagatgt caaaaagttt cgtcaatatc acaagcttcc
     6061 ctgaattcgc atctagactg aactggccga taattgcaga cgaacgcagt tcgagtttat
     6121 cattatcaat actgccattt caaagaatac gtaaataatt aatagtagtg attttcctaa
     6181 ctttatttag tcaaaaaatt agccttttaa ttctgctgta acccgtacat gcccaaaata
     6241 gggggcgggt tacacagaat atataacatc gtaggtgtct gggtgaacag tttattcctg
     6301 gcatccacta aatataatgg agcccgcttt ttaagctggc atccagaaaa aaaaagaatc
     6361 ccagcaccaa aatattgttt tcttcaccaa ccatcagttc ataggtccat tctcttagcg
     6421 caactacaga gaacaggggc acaaacaggc aaaaaacggg cacaacctca atggagtgat
     6481 gcaacctgcc tggagtaaat gatgacacaa ggcaattgac ccacgcatgt atctatctca
     6541 ttttcttaca ccttctatta ccttctgctc tctctgattt ggaaaaagct gaaaaaaaag
     6601 gttgaaacca gttccctgaa attattcccc tacttgacta ataagtatat aaagacggta
     6661 ggtattgatt gtaattctgt aaatctattt cttaaacttc ttaaattcta cttttatagt
     6721 tagtcttttt tttagtttta aaacaccaag aacttagttt cgaataaaca cacataaaca
     6781 aacaaaagat ctatggttac cgttgaatct gataccttct ggaagaagta ctacttgaac
     6841 ttcagagatg ttgcctctcc attgagaact ccagctttgt ttgaatggtt gtacgataac
     6901 tacacctact tgcatttgtc ttgcgtttct ccatctatcg tttctagatt ggctgatttg
     6961 aaaacctgca tgtgcatagt tgatgttgcc gttgatgatt cttgtgattt cgcttccttg
     7021 atcgaaaaga atggtggtga aaagttctcc tacgagatgt tgtctatgtt gtacaatacc
     7081 gataaggttg cctctggtgt ttacacatct tcttatccag gttcttgcaa caacatgtac
     7141 gttaagatta ccttcgacat cttctccgat ttgttgggta ctcacattat cagcttgcca
     7201 agatattacg atttcagggg tgaattcttc ttggccatga gaaatgttgc taagtccatg
     7261 gaattcagct acctgttgaa caagaacaga gttatctacc cattctcttg cgttgtccaa
     7321 aacagatctg cttctactat ggttgccgtt cattccattt tggacttgat gtcctctgaa
     7381 aacttcgaca catctgaatt gggtaaagct attgcctttt tcaagatggc tgatgtcgtt
     7441 gccatgttgt caaatactgt taacacttgg aagcgtgaaa tcatcgaaag agattactcc
     7501 tctccagtta tttctttggc cttggaaaag aagctgatca agttttccga tttcgaaaag
     7561 atcaacgccg aaaacatgga agaaaacttg tctccattgt ccgagatcat tgaagaggaa
     7621 ttgaacaaaa ccatctcctc catgaaggaa ttcgctgaaa attgcgaaat caagtccttc
     7681 gatacctcta agttcatcgg caattacctg aaagttagga agcactttga agtcagagaa
     7741 tcctattgga ttaacgcctg aatcctaact cgagagcttt tgattaagcc ttctagtcca
     7801 aaaaacacgt ttttttgtca tttatttcat tttcttagaa tagtttagtt tattcatttt
     7861 atagtcacga atgttttatg attctatata gggttgcaaa caagcatttt tcattttatg
     7921 ttaaaacaat ttcaggttta ccttttattc tgcttgtggt gacgcgtgta tccgcccgct
     7981 cttttggtca cccatgtatg ctgccaaacc agatgtcaac acagctacaa cgcacccatg
     8041 aaccacacgg ttagtccaaa aggggcagtt cagattccag atgcgggaat tagcttgctg
     8101 ccaccctcac ctcactaacg ctgcggtgtg cggatacttc atgctattta tagacgcgcg
     8161 tgtcggaatc agcacgcgca agaaccaaat gggaaaatcg gaatgggtcc agaactgctt
     8221 tgagtgctgg ctattggcgt ctgatttccg ttttgggaat cctttgccgc gcgcccctct
     8281 caaaactccg cacaagtccc agaaagcggg aaagaaataa aacgccacca aaaaaaaaaa
     8341 aataaaagcc aatcctcgaa gcgtgggtgg taggccctgg attatcccgt acaagtattt
     8401 ctcaggagta aaaaaaccgt ttgttttgga atttcccatt tcgcggccac ctacgccgct
     8461 atctttgcaa caactatctg cgataactca gcaaattttg catattcgtg ttgcagtatt
     8521 gcgataatgg gagtcttact tccaacataa cggcagaaag aaatgtgaga aaattttgca
     8581 tcctttgcct ccgttcaagt atataaagtc ggcatgcttg ataatctttc tttccatcct
     8641 acattgttct aattattctt attctccttt attctttcct aacataccaa gaaattaatc
     8701 ttctgtcatt cgcttaaaca ctatatcaat aaagatctat gatgttccca caaactgttt
     8761 tgccaccaca tttggctaaa ttggatgaag agttgttcga catcgaaagg atggatagaa
     8821 agattgatat cgccttgcaa gagtctccat ctttgttgtc ttgtaagaga gataggttct
     8881 tcgatatcgt tccagttggt ttcaactacg ttatgttgaa ctgcatttct ccaaagtggg
     8941 ctgaagattt gttgatgatc aaggtcaagc tgaagatcct gttccaaatc tattacgaat
     9001 tggccgattt gtcccattcc tctcaacatt ctcaaactac ctgtttgttg gaggaactgt
     9061 acaaattgcc attgcaatct aagcacttga acttcgagaa gttgtccaaa gaacaagctg
     9121 aaaccttgca tttctgtacc aatttgtggc acgatgtcat taacttcatt ccacaattgc
     9181 cttactacca cctgttcaag aagttcttct tcttcgacat ccaacaattc tacattgcca
     9241 acagatactg gcagttgatt agaaagtatc ccgagatgtc taacaaggtc gaaaacagat
     9301 cattcttgtc ccatcatatg ggtatcgtta tcaacggtat gatcgatttc atgggtacta
     9361 ctgaaggtag attcgatgaa ttgggtgcta tgagaaacgt cttgtacaaa gctcaaatca
     9421 tctgcagaat ctccagagtt atgaacacct tggaaagatc cattagatcc ggtgatatct
     9481 ccaacgaagt tattgctatt gccatcgaac acatgttgtt gccaactcaa atccacaaaa
     9541 agaccaacga cgaattgcaa caaattttcg ctccagtcat tcaaaagatc cacttggatg
     9601 ttgaaaagct gtacagagaa attaccacct cttccattac cactttctgc gttcatgaat
     9661 ttgctagagg tttgaaggca ttgcatcact tgtttgatgg tttctacgat aacggtgaaa
     9721 tccattacat ccactgggat gatatcgata agatcgatgt tgtctaaatc ctaactcgag
     9781 gccaattggt gcggcaattg ataataacga aaatgtcttt taatgatctg ggtataatga
     9841 ggaattttcc gaacgttttt actttatata tatatataca tgtaacatat attctatacg
     9901 ctatagagaa aggaaatttt tcaattaaaa aaaaaataga gaaagagttt cacttcttga
     9961 ttatcgctaa cactaatggt tgaagtactg ctactttaat tttatgctgg atgcacacac
    10021 tggcttaaga tgacaacggt gagtaaggaa agagtgagga actatcgcat acctgcattt
    10081 aaagatgccg atttgggcgc gaatccttta ttttggcttc accctcatac tattatcagg
    10141 gccagaaaaa ggaagtgttt ccctccttct tgaattgatg ttaccctcat aaagcacgtg
    10201 gcctcttatc gagaaagaaa ttaccgtcgc tcgtgatttg tttgcaaaaa gaacaaaact
    10261 gaaaaaaccc agacacgctc gacttcctgt catcctattg attgcagctt ccaatttcgt
    10321 cacacaacaa ggtcctagcg acggctcaca ggttttgtaa caagcaatcg aaggttctgg
    10381 aatggcggga aagggtttag taccacatgc tatgatgccc actgtgatct ccagagcaaa
    10441 gttcgttcga tcgtactgtt actctctctc tttcaaacag aattgtccga atcgtgtgac
    10501 aacaacagcc tgttctcaca cactcttttc ttctaaccaa gggggtggtt tagtttagta
    10561 gaacctcgtg aaacttacat ttacatatat ataaacttgc ataaattggt caatgcaaga
    10621 aatacatatt tggtcttttc taattcgtag tttttcaagt tcttagatgc tttctttttc
    10681 tcttttttac agatcatcaa ggaagtaatt atctactttt tacaacaaat ataaaacaag
    10741 atctatgaac ttggaatcca ccagattgtc cttgcatcaa agattgcatg ctgttgctga
    10801 cgaaagacat aaggtttcta ttaacggtat caagacgatg gtcaaatctt tgggtgctcc
    10861 acaaattcca gatttgtctt tcattgaatc cccagagtat cacccataca gatccttgta
    10921 tagaagatcc aactctgtct tgactaggtt gggtattaac ttcgaaaacg aaaccgtcaa
    10981 cagaaaggtt ggtattggta ctatttggat caaggccatc gataacttga ttgaccaagg
    11041 taattttgag tccgctgata aggctgttgc tagatttcaa aatccacaag tcaactacga
    11101 tgaacaaacc gccaaagaac ctattcattt ctttaccgaa gccgtcaagc aattggttga
    11161 attggataga tacgacctgg tcatttctaa gttcgttaag gtttaccagt tcgtgagaaa
    11221 ctctcacgaa aagtctttca gctctctgtc taacttcttg aagtacagag aagaggaagt
    11281 tatgttggtt actgatgctg gttacaccgg tattgaaact aatttgaaag acggccagaa
    11341 gttcaaagag tttttgttgg ctgctaattt cttcggcact tacttcgata ctttgttgga
    11401 cgtcaaagaa gatgttgcca acaacttgta tccagagcca aacaaatctg agatcaagga
    11461 cttgcaattg aggttgttga agtctacctt ggtgttgttg aaattcccat ctgtttaccc
    11521 agaatacctg cagtccttgt acagaaattt gatgcacatc gtctaaatcc taactcgagg
    11581 cgaatttctt atgatttatg atttttatta ttaaataagt tataaaaaaa ataagtgtat
    11641 acaaatttta aagtgactct taggttttaa aacgaaaatt cttattcttg agtaactctt
    11701 tcctgtaggt caggttgctt tctcaggtat agcatgaggt cgctcttatt gaccacacct
    11761 ctaccggcat gccgagcaaa tgcctgcaaa tcgctcccca tttcgctggt tctgtatggg
    11821 cacagacaac ctaaacgtgt ggagtgtttg cttggattct ttagtaaaag gggaagaaca
    11881 gttggaaggg ccaaagtgga agtcacaaaa cagtggtcct atataaaaga acaagaaaaa
    11941 gattatttat atacaactgc ggtcacaaga agcaacgcga gagagcacaa cacgctgtta
    12001 tcacgcaaac tatgttttga caccgagcca tagccgtgat tgtgcgtcac attgggcgat
    12061 aatgaacgct aaatgaccaa ctcccatccg taggagcccc ttagggcgtg ccaatagttt
    12121 cacgcgctta atgcgaagtg ctcggaacgg acaactgtgg tcgtttggca ccgggaaagt
    12181 ggtactagac cgagagtttc gcatttgtat ggcaggacgt tctgggagct tcgcgtctaa
    12241 agctttttcg ggcgcgaaat gcagaccaga ccagaacaaa acaactgaca agaaggcgtt
    12301 taatttaata tgttgttcac tcgcgcctgg gctgttgtta ttcggctaga tacatacgtg
    12361 tttgtgcgta tgtagttata tcatatataa gtatattagg atgaggcggt gaaagagatt
    12421 tttttttttt cgcttaattt attcttttct ctatcttttt tcctacatct tgttcaaaag
    12481 agtagcaaaa acaacaatca atacaataaa ataagatcta tgcagaagtc caccttgatc
    12541 aacttgttga acatcgacga agatcaatac gacacctaca acaaggttct gaagaacttg
    12601 aacattgagt tcagctctat ctacttccca ttcatcgaat ccaaagattt gttgccagtc
    12661 tccttctatt cttactaccc agttgttttc caggacttct tcaacttctc taagaaagaa
    12721 gtcttgcact tcatcgactt gtcccatttc catttcattt gcttgttcat cctggacaag
    12781 ttgtacgatt gcaacactaa cgaagaaaag ctggacttct tgatcatgac cgaaatgtac
    12841 tctcatgcca agtccaacat tttcaagaac atcaagaacg acggtatcaa cgtcgaaatc
    12901 caaaagttgt actccatgaa catgaagtcc ttgtacgacg agaagtacaa tttggacatc
    12961 tacaagaaca ttgacatgaa cgacatcgag ttgtactgta ctgaaaagta ctctttcgcc
    13021 aagatcatca tcttgttgtt ctccgatgtt aggaagatcg acaagaacct gttgaagttg
    13081 atcttgcata cccatgataa gttcgctatt gccagacaaa ttttggacga tttgaccgac
    13141 tacatcgaag atttctccga aaacatcttc aacatctact tgaaccagtt ggacaacacc
    13201 tacttgcaat ccaagaaatt gaacaacacc gagctgaagt tctacctgat taactactcc
    13261 attaagaact tcgagatcat caaggacatc ctgtatatct acaactacac ctcttggtac
    13321 aagtacatcg atttctacca ttctgaagcc ctgaacttga agaaagacta tgaagataag
    13381 gtcaagaagg actaaatcct aactcgagat tgaattgaat tgaaatcgat agatcaattt
    13441 ttttcttttc tctttcccca tcctttacgc taaaataata gtttatttta ttttttgaat
    13501 attttttatt tatatacgta tatatagact attatttatc ttttaatgat tattaagatt
    13561 tttattaaaa aaaaattcgc tcctctttta atgcctttat gcagtttttt tttcccattc
    13621 gatatttcta tgtgctgggt agactaccca tgagtcacaa tgaacgcctt gccaacaggg
    13681 agttcttcag agacatggag gctcaaaacg aaattattga cagcctagac atcaatagtc
    13741 atacaacaga aagcgaccac ccaactttgg ctgataatag cgtataaaca atgcatactt
    13801 tgtacgttca aaatacaatg cagtagatat atttatgcat attacatata atacatatca
    13861 cataggaagc aacaggcgcg ttggactttt aattttcgag gaccgcgaat ccttacatca
    13921 cacccaatcc cccacaagtg atcccccaca caccatagct tcaaaatgtt tctactcctt
    13981 ttttactctt ccagattttc tcggactccg cgcatcgccg taccacttca aaacacccaa
    14041 gcacagcata ctaaatttcc cctctttctt cctctagggt gtcgttaatt acccgtacta
    14101 aaggtttgga aaagaaaaaa gacaccgcct cgtttctttt tcttcgtcga aaaaggcaat
    14161 aaaaattttt atcacgtttc tttttcttga aaattttttt ttttgatttt tttctctttc
    14221 gatgacctcc cattgatatt taagttaata aacggtcatc aatttctcaa gtttcagttt
    14281 catttttctt gttctattac aacttttttt acttcttgct cattagaaag aaagcatagc
    14341 aatctaatct aagttttaat tacaaaagat ctatgtacag gcagaaagag tacatgcagt
    14401 tgttgaaaga gaagttctct aagaccgaaa tcatcaacgc catcaagtac aagaactcct
    14461 acgaagaaaa gatcaaagag atctccccaa agaagaacac cttgttgggt atttccatcc
    14521 aaaagtccaa agacatctac ggtttcgatt tgactaaggt ctacactttc aactacgtca
    14581 agtattactt gtggcgtaaa gaattctgca agaacgatga caaagaatgg aaagaagctg
    14641 ccttgtcttt tgtctgtttg agctgtttgt ccgatttgat cttcgactct aaaaggttgg
    14701 gtgagaaaga aaaacaacac gttgctaaca tcttgaccag agactacttt caaaagtcga
    14761 tctccatgga catgagaatc attactgaaa acccaatcga catcctgtac tccatgttca
    14821 ttaaccacat gaagtccctg aagaagtaca acttcaagat cttcttggag ctgcaaaagg
    14881 atattttgaa cgccttcgaa tccgagatct acatttctac caacaagttg gttttccccg
    14941 agaagattaa cattgacttg atcacctcca agtccatcga atttgtttac agctgcttgt
    15001 atttgtccgc tgttgatacc catgatttca tcagaatgaa gaagtgtgct gttgctactg
    15061 ctaagttgtt ttggttggtt gatgacttgt gtgacttgta cgatgatatc gaaaaccaga
    15121 tcaagaacag catcttgttc ttgcaaaacg aggaagtctc ctctttggaa aactccattg
    15181 atttcgtgtt cgaaaacatg gacactttct tcgaagtgat cgaagaaaac ttggagttgc
    15241 tgaagaacaa cttatcctac gatgtctaca tctttttctt gtacgaactg tacgattggg
    15301 tcgaagctgt taatgttaga atggacgaaa agaacgaatc catcggtgtt agatgaatcc
    15361 taactcgaga gtgcttttaa ctaagaatta ttagtctttt ctgcttattt tttcatcata
    15421 gtttagaaca ctttatatta acgaatagtt tatgaatcta tttaggttta aaaattgata
    15481 cagttttata agttactttt tcaaagactc gtgctgtcta ttgcataatg cactggaagg
    15541 ggaaaaaaaa ggtgcacacg cgtggctttt tcttgaattt gcagtttgaa aaatgctgaa
    15601 gtgaataaag ctccacacag tcgaacgttg ataggtcaag atcaatgtaa acaattactt
    15661 tgttatgtag agttttttta gctacctata ttccaccata acatcaatca tgcggttgct
    15721 ggtgtattta ccaataatgt ttaatgtata tatatatata tatatatggg gccgtatact
    15781 tacatatagt agatgtcaag cgtaggcgct tcccctgccg gctgtgaggg cgccataacc
    15841 aaggtatcta tagaccgcca atcagcaaac tacctccgta cattcatgtt gcacccacac
    15901 atttatacac ccagaccgcg acaaattacc cataaggttg tttgtgacgg cgtcgtacaa
    15961 gagaacgtgg gaacttttta ggctcaccaa aaaagaaaga aaaaatacga gttgctgaca
    16021 gaagcctcaa gaaaaaaaaa attcttcttc gactatgctg gaggcagaga tgatcgagcc
    16081 ggtagttaac tatatatagc taaattggtt ccatcacctt cttttctggt gtcgctcctt
    16141 ctagtgctat ttctggcttt tcctattttt ttttttccat ttttctttct ctctttctaa
    16201 tatataaatt ctcttgcatt ttctattttt ctctctatct attctacttg tttattccct
    16261 tcaaggtttt tttttaagga gtacttgttt ttagaatata cggtcaacga actataatta
    16321 actaaacaga tctatgttta gaatcaactt gcatttcacc accgttggtt acatcgttga
    16381 tgatagaatt gaaggctaca ccatggaaga aatgaccgaa ttgtgtgatg cttacgacat
    16441 gttggaaaga gaaatcaagg ataagttccc agattgccca tccattgaag atatgaacaa
    16501 ctccttgcaa ctggtgagaa acaagttttc tagagctgct gttaccatgg ttatggattt
    16561 cgttaatcaa tccgccttgt tcttcttgag acaaggtaaa acttccagag aaagagtcac
    16621 caatttcaga agaagattgt ctaacgccgt taccatctac taccaagcta ttagaaacaa
    16681 ggtcaagatg ggttctcatg tctctgaagg tgaaatgttg tggcgtagat gttttgatgt
    16741 tttggctgtt ccatcttact tggctccaga atcttttact gctgctattg aaacaggtga
    16801 atggccaatc agagaactgt atgagttgta cattttcggc atcttgtact ccactgttat
    16861 caacgacttg tactctttcc acagggaaaa gttgaacaac tgtgataacg tcatcaaggt
    16921 gtggttcaga gaagaatccg tttcctctat tcatgaagcc aacgaaaaga tctgccaaat
    16981 tttggatgct atcatgcagt atatgtacca gaagatcgaa gaaactaagg ccaagtacag
    17041 acaatctcaa gaattgaaag ccttgttgga ttacactggt tatgttactg ctggttggat
    17101 cttcgttcat aacaaagctg ctccaagata cttggaatcc ccataccaaa ttaccctgaa
    17161 agaaattcca gacgccgaaa tttctggttg gttgaaatct aaaactccat tcggttggtc
    17221 cgttatcgat agattcattg acaagatgaa ctccgctaaa ggtaaggctg ttatggatgc
    17281 tttgtgtggt tttactgatg gtaatggtgt cctgatgtga atcctaactc gagataaagc
    17341 aatcttgatg aggataatga tttttttttg aatatacata aatactaccg tttttctgct
    17401 agattttgtg atgacgtaaa taagtacata ttacttttta agccaagaca agattaagca
    17461 ttaactttac ccttttcttt ctaagtttca atattagtta tcactgttta aaagttatgg
    17521 cgagaacgtc ggcggttaaa atatattacc ctgaacggct g
//
